# Supplementary material for: Synergistic Interaction of Low Salinity Stress With Vibrio Infection Causes Mass Mortalities in the Oyster by Inducing Host Microflora Imbalance and Immune Dysregulation
Source: Front Immunol. 2022 May 19;13:859975. doi: 10.3389/fimmu.2022.859975 (PMC9162580; doi:10.3389/fimmu.2022.859975)
Supplement: Supplementary file 3 [file Table_1.xlsx]

## Sheet: Sheet1
Supplementary Table 1. Oligonucleotide primers designed for qRT-PCR of candidate DEGs.
Gene_ID	Gene Name	Sequence (5’-3’)	Efficiency	Product Size (bp)
LOC105343381	BCL2L1	F:AGTGCCTGTGAAAGCTTTGTG	0.987	147
		R:CTTCAACCCTGCTCGTCCAT
LOC105329464	IPMK	F:CCTTGAAGCGTACACCCA	1.0043	112
		R:CTTCAACCCTGCTCGTCCAT
LOC105317854	BIRC3	F:CAAGGGTCTATTGAGGAAA	0.9902	162
		R:ATACTTTGGGTGCTTAGGT
LOC105344264	TRAF2	F:GAAGCAAACAATGTCCCTCAG	0.9781	200
		R:GAACCCGCTCGATCTCACG
LOC105321103	RBCK1	F:CAAGTGCCCCATCTGCTTTG	1.0092	161
		R:CGTTCGGGCGTAGTCATTG
LOC105321100	CYLD	F:AAACTAGAAGAGCGCCCACC	0.9775	191
		R:CCGTGCTGGTTGTAGCATTC
LOC105347148	SIRT6	F:GGACAGGATCCTACGCGTTT	1.0196	203
		R:AGCATTCGGACTTCCCTGTC
LOC117680358	BIRC2	F:TACAAATTAGGCACCAAGA	0.9871	109
		R:GATAATACTCCGTTCTGCTC
LOC105320888	PARP14	F:TCTAGAGAGAGACCTGGCGG	0.9689	132
		R:ACAAAGGAGGGTTCAAACTGTTA
LOC105320131	PTGER4	F:ATGACACGGAAACGAACT	0.9825	184
		R:GCCAGACCTCCAACAAGC
LOC105321321	IFI30	F:GGGGAACTTGATTGAGACG	1.0296	153
		R:AAGGGAACTGGTGGAGCA
LOC105347244	TNFAIP3	F:TATTACGACTTTGAGCCATTAG	0.9927	149
		R:TTAGACTTTGCCACAGGAA
LOC105319824	NFKBIA	F:AAGGGCTTACTTTGGGTTCT	0.9888	158
		R:TTGCGAGTCTCCATCATTATCT
LOC105334234	HSP70B2	F:ATTGAACGGAATACCACC	1.0532	164
		R:TATCAGCCTTACTCAGACG
LOC105331478	HSPA12A	F:ATTTCGGCGATGTTTCTA	0.9674	166
		R:TTCTGGATGATGCCCTTC
LOC105338643	HSPA13	F:CTGGCTGTACTCTTAGCGGG	0.9688	158
		R:TGGTGTCCATCCTGTGCTTC
LOC105339279	ZNF423	F:AGCACACGACAGACGAGTTT	0.9932	106
		R:TATTCCCGTATGCCGTTCCG
LOC105347553	FBXW5	F:ATGGTCCGTAACTCCAACCG	1.072	135
		R:ATGGCTCACTCTCAGACCCA
LOC105324738	LOC105324738	F:TGAAACTCGCACCGCTCCT	0.9733	109
		R:GCTTCCCGCTCCATCTTG
LOC105329304	TBCC	F:GTCAGGAAGCACTGGGTGTA	0.9678	136
		R:ACAATAGAGGGCACTGGCTC
