# Supplementary material for: Synergistic Interaction of Low Salinity Stress With Vibrio Infection Causes Mass Mortalities in the Oyster by Inducing Host Microflora Imbalance and Immune Dysregulation
Source: Front Immunol. 2022 May 19;13:859975. doi: 10.3389/fimmu.2022.859975 (PMC9162580; doi:10.3389/fimmu.2022.859975)
Supplement: Supplementary file 4 [file Table_2.xlsx]

## Sheet: Sheet1
Supplementary Table 2. Summary of 16S rDNA sequencing of "10‰Vibrio" and "30‰Vibrio" oysters. T0, T12, T48 and T72 correspond to the different sampling times during the experiment.
Sample ID	Sequence number	Bases (bp)	Mean length
10‰VibrioT0-1	66450	28127295	423.285
10‰VibrioT0-2	53170	23904047	419.198
10‰VibrioT0-3	58490	22288762	425.727
10‰VibrioT12-1	72565	24900766	421. .5649
10‰VibrioT12-2	56842	30590857	426.745
10‰VibrioT12-3	58364	24257052	425.554
10‰VibrioT48-1	73394	24837049	420.137
10‰VibrioT48-2	73458	30835541	423.842
10‰VibrioT48-3	70670	31134591	422.526
10‰VibrioT72-1	72573	29859918	428.351
10‰VibrioT72-2	59737	31086746	428.422
10‰VibrioT72-3	55959	25592669	427.171
30‰VibrioT0-1	51653	21779163	421.644
30‰VibrioT0-2	64330	27534924	428.026
30‰VibrioT0-3	74498	31888140	428.04
30‰VibrioT12-1	73090	31266056	427.775
30‰VibrioT12-2	63568	27215186	428.127
30‰VibrioT12-3	52581	22511639	428.133
30‰VibrioT48-1	58036	24829378	427.827
30‰VibrioT48-2	54845	23489693	428.292
30‰VibrioT48-3	63283	27108194	428.365
30‰VibrioT72-1	61835	26487481	428.357
30‰VibrioT72-2	72886	31227721	428.446
30‰VibrioT72-3	56444	24182194	428.428
Total	1518721	646935062	424 (Average Length)
