# Supplementary material for: Synergistic Interaction of Low Salinity Stress With Vibrio Infection Causes Mass Mortalities in the Oyster by Inducing Host Microflora Imbalance and Immune Dysregulation
Source: Front Immunol. 2022 May 19;13:859975. doi: 10.3389/fimmu.2022.859975 (PMC9162580; doi:10.3389/fimmu.2022.859975)
Supplement: Supplementary file 5 [file Table_3.xlsx]

## Sheet: Sheet1
Supplementary Table 3. Basic RNA sequencing information of "10‰Vibrio" and "30‰Vibrio" oysters. T0 (Shared by both groups), T12 and T48 correspond to the different sampling times during the experiment.
Sample ID	Raw Reads	Clean Reads	Raw Base (G)	Clean Base (G)	Effective Rate (%)	Mapped Rate (%)
10‰VibrioT0-1	19928202	19303820	5.98	5.79	96.87	80.73
10‰VibrioT0-2	21341414	20817424	6.4	6.25	97.54	79.76
10‰VibrioT12-1	21865852	21113479	6.56	6.33	96.56	82.42
10‰VibrioT12-2	22360946	21607702	6.71	6.48	96.63	82.52
10‰VibrioT12-3	23275807	21870936	6.98	6.56	93.96	73.9
10‰VibrioT48-1	22947701	22166207	6.88	6.65	96.59	80.04
10‰VibrioT48-2	20604322	19981865	6.18	5.99	96.98	80.05
10‰VibrioT48-3	20991559	20228116	6.3	6.07	96.36	80.77
30‰VibrioT12-1	20933417	20355939	6.28	6.11	97.24	79.87
30‰VibrioT12-2	22674364	22053373	6.8	6.62	97.26	79.06
30‰VibrioT12-3	21274294	20625681	6.38	6.19	96.95	80.73
30‰VibrioT48-1	21100123	20650892	6.33	6.2	97.87	81.61
30‰VibrioT48-2	20528493	19923981	6.16	5.98	97.06	82.16
30‰VibrioT48-3	21658996	21103566	6.5	6.33	97.44	78.83
