# Supplementary material for: Synergistic Interaction of Low Salinity Stress With Vibrio Infection Causes Mass Mortalities in the Oyster by Inducing Host Microflora Imbalance and Immune Dysregulation
Source: Front Immunol. 2022 May 19;13:859975. doi: 10.3389/fimmu.2022.859975 (PMC9162580; doi:10.3389/fimmu.2022.859975)
Supplement: Supplementary file 6 [file Table_4.xlsx]

## Sheet: Supplementary Table4
Supplementary Table 4. DEGs in “10‰Vibrio” oysters compared with “30‰Vibrio” oysters at 12h and 48h post infection.
10‰Vibrio_12h vs. 30‰Vibrio_12h
geneID	log2FoldChange	pvalue	padj
LOC117689737	-2.10663	0.00589034	0.0410534
LOC105321197	1.07406	0.00187944	0.0180502
LOC105321203	1.7917	1.19e-05	0.000368446
LOC105318174	1.0894	0.00411777	0.0321472
LOC105318175	1.3246	8.46e-06	0.00028358
LOC105318177	-1.34904	6.12e-05	0.00135294
LOC117684719	3.48607	0.00410203	0.0320492
LOC105324352	5.80325	6.52e-06	0.000230542
LOC105345084	-4.1969	1.35e-07	9.66e-06
LOC105319886	-2.69905	1.33e-07	9.56e-06
LOC105335931	3.58367	5.63e-08	4.59e-06
LOC105335914	2.34602	1.6e-12	4.52e-10
LOC105331845	2.44242	4.02e-09	4.8e-07
LOC105326418	3.54692	4.69e-09	5.48e-07
LOC105323251	1.74567	0.0013947	0.0143688
LOC105323248	1.24218	1.35e-05	0.000412055
LOC105323227	-1.57306	0.000189205	0.0032348
LOC105323216	1.89676	4.05e-06	0.000159983
LOC105323213	5.83755	0.00122989	0.0130676
LOC105335743	2.7793	1.21e-06	5.93e-05
LOC105342481	5.30883	9.82e-05	0.00195765
LOC117684855	2.14745	0.000532539	0.00716207
LOC105318868	3.53318	3.88e-07	2.32e-05
LOC105318860	1.18485	0.000111557	0.00214452
LOC109620184	-5.1824	0.00215386	0.0200619
LOC105342027	1.97395	0.000866565	0.010177
LOC105342019	1.01572	0.000227685	0.00373078
LOC105342017	1.08486	0.00628385	0.0429144
LOC105342016	-1.43705	0.00528563	0.0381754
LOC105342013	1.09206	0.000306105	0.00469056
LOC105340512	1.24054	0.00106298	0.0117882
LOC105340526	1.82367	0.000449246	0.00630594
LOC117680419	1.80705	0.00247832	0.0222744
LOC109617282	2.82638	0.00256346	0.0228013
LOC105317489	1.05947	0.000981005	0.0111372
LOC105317495	1.95849	0.00145556	0.0148559
LOC105317500	-1.29067	0.00464156	0.0348834
LOC105317506	1.27588	2.09e-05	0.000576177
LOC105345334	1.07206	0.000356004	0.00526401
LOC105319125	1.79674	4.93e-08	4.11e-06
LOC105331863	1.19686	0.000621647	0.00798593
LOC105331866	1.47188	0.005049	0.0371005
LOC105325155	-2.26359	0.00355678	0.0290021
LOC105342449	1.13228	0.000241872	0.0039048
LOC105333456	-1.76325	0.00331637	0.0275929
LOC105333492	1.44471	1.39e-05	0.000421337
LOC105329895	2.42345	2.38e-07	1.56e-05
LOC105329897	-1.50894	0.00207142	0.0194596
LOC105333188	-2.55192	0.000780746	0.00946443
LOC105345764	1.22658	0.000697013	0.00870796
LOC105345765	1.45916	0.00164418	0.0163786
LOC105341512	-1.20341	0.00270031	0.0236518
LOC105341496	1.48677	0.000537646	0.00721389
LOC105326858	1.99098	7.74e-07	4.09e-05
LOC105326855	1.39827	0.000464343	0.00646885
LOC105334990	2.36877	0.0002371	0.00384486
LOC105334937	1.41045	0.000615671	0.00793454
LOC105334984	1.03878	0.00740936	0.0480661
LOC105335019	1.54079	2.19e-05	0.000593657
LOC105335200	1.81759	2.11e-05	0.000580245
LOC105335329	3.4889	0.00145459	0.0148524
LOC105331731	-1.39126	0.00282104	0.0245065
LOC105324545	-2.49493	0.000248717	0.0039939
LOC105341396	1.17052	0.000439688	0.00620431
LOC105333315	-1.65206	0.00203241	0.0192189
LOC105333990	-1.05016	0.000114591	0.00218713
LOC105319021	1.73404	4.12e-06	0.000161925
LOC105327784	2.7031	2.06e-11	4.76e-09
LOC105338034	4.74919	0.00762897	0.0491203
LOC105338035	1.11236	4.92e-07	2.78e-05
LOC105328327	2.35512	0.00134642	0.0139789
LOC117689748	-2.25568	1.35e-05	0.000412055
LOC105346115	-1.64321	0.000106821	0.00207333
LOC105325947	1.1317	9.95e-05	0.00197663
LOC105325942	1.83654	3.34e-05	0.000832179
LOC105325941	-1.08681	0.000609424	0.00786667
LOC105341413	-1.15472	0.000170597	0.0029755
LOC105319563	3.77548	0.000524085	0.0070841
LOC105319547	2.0158	0.00141969	0.0145701
LOC105319542	1.30697	4.72e-06	0.000179457
LOC105332278	-1.07276	0.00538779	0.0385897
LOC105344957	1.29941	0.00101921	0.0114149
LOC105344958	-1.61096	0.00391688	0.0309737
LOC105338083	-2.07878	1.83e-07	1.27e-05
LOC105338081	1.09243	1.82e-05	0.000521411
LOC105318288	-1.29173	0.000130088	0.00240953
LOC105318294	1.09215	0.000548754	0.00731884
LOC105318301	-1.47356	1.09e-05	0.000347395
LOC117687381	-1.16067	0.00527659	0.038133
LOC105324611	-1.25385	0.00702677	0.0463709
LOC105337053	-1.41012	0.00777789	0.0498324
LOC105326842	-1.63105	0.000122267	0.00230081
LOC105326845	-1.08644	8.27e-07	4.32e-05
LOC105348705	2.20013	3.68e-11	7.91e-09
LOC105348703	-1.54361	0.00632215	0.0430392
LOC105318077	-3.45984	0.0030695	0.0260243
LOC105317301	1.30493	0.00647197	0.0437403
LOC105338946	1.59739	1.01e-06	5.14e-05
LOC105338955	1.60321	0.000425536	0.0060507
LOC105347948	-1.45333	8.16e-09	8.93e-07
LOC105347952	1.43398	7.92e-07	4.17e-05
LOC105325519	1.56488	2.08e-06	9.26e-05
LOC105335916	2.63866	0.000348684	0.00518121
LOC105325602	2.77956	5.29e-06	0.000196407
LOC105330234	-1.61681	1.94e-07	1.33e-05
LOC105330233	-2.04278	0.000431428	0.00610923
LOC105330231	1.02187	0.00399182	0.0314321
LOC105330226	1.22368	0.0055075	0.0391755
LOC105330224	1.12885	3.74e-05	0.000908514
LOC105322288	-2.21678	0.00715624	0.0469612
LOC105339994	-1.25122	0.000528256	0.00712436
LOC105324929	1.03283	0.000432438	0.00611994
LOC105336357	-1.38816	1.28e-05	0.000393431
LOC105337817	3.35731	0.00443766	0.0337711
LOC105337900	-2.41332	0.00242366	0.0218931
LOC105332613	1.28003	0.00700673	0.0462513
LOC105332628	1.15163	0.000121426	0.00228857
LOC105332606	-1.53592	0.000561591	0.00743981
LOC105337097	1.1152	0.000198391	0.00335265
LOC105337107	-1.88261	0.000127137	0.0023776
LOC105338181	-1.78658	0.000669494	0.00842534
LOC105338186	-1.26416	2.1e-05	0.000579497
LOC105338187	-1.65263	0.000363312	0.00533928
LOC105337104	3.94106	0.00528089	0.0381526
LOC105333151	1.41286	3.24e-05	0.000819029
LOC105331098	1.42103	9.48e-06	0.00031019
LOC105331099	-1.36358	3.87e-05	0.000936918
LOC105319364	1.03184	0.00053712	0.0072116
LOC105343398	-2.52919	1.25e-06	6.08e-05
LOC105343391	1.10298	0.000720215	0.00892202
LOC105343386	-1.41288	0.000586575	0.00768707
LOC105322689	2.29657	0.00123798	0.0131087
LOC105323619	-1.36572	0.00202845	0.0192006
LOC105324627	1.23185	2.71e-08	2.47e-06
LOC105325282	1.24274	0.00032557	0.00490432
LOC105342822	-1.2222	0.00347071	0.0284641
LOC105335326	-1.12139	0.000353575	0.00523773
LOC105341879	-1.67298	0.00059159	0.00772146
LOC105337115	1.16759	5.13e-07	2.87e-05
LOC117684934	-4.01076	1.68e-10	3.06e-08
LOC117684034	-5.9862	0.00542431	0.0387472
LOC105325221	1.53907	0.000150503	0.00269729
LOC105325218	2.02765	9.54e-07	4.9e-05
LOC105330710	1.59529	3.2e-06	0.000132813
LOC105323139	1.41906	0.00166283	0.0165234
LOC105323125	1.34514	2.63e-05	0.000685164
LOC105327669	1.01803	3.49e-06	0.000141373
LOC105330936	1.65947	0.00357958	0.0291092
LOC105330933	-3.69088	1.54e-05	0.000457003
LOC105326341	2.08205	0.00319286	0.0268154
LOC105340663	1.46714	0.000104709	0.00204055
LOC105340669	-1.48965	4.33e-08	3.76e-06
LOC117684370	-4.71238	0.00521117	0.0378591
LOC117693051	-2.707	0.000429095	0.00607976
LOC105341797	3.39824	0.000389469	0.00565811
LOC105332961	1.12236	0.000281156	0.00441762
LOC105340337	-1.3737	0.000118056	0.00224082
LOC105340423	1.09723	0.00134952	0.0139991
LOC105328917	1.94381	1.63e-06	7.56e-05
LOC105328916	1.29921	4.34e-15	2.27e-12
LOC105347404	-1.14872	2.9e-05	0.000745923
LOC105329255	2.01479	0.00302795	0.0257809
LOC105332707	1.54301	0.00378151	0.0302006
LOC105338266	2.47609	8.05e-07	4.23e-05
LOC105333425	-1.99702	6.44e-07	3.48e-05
LOC105333431	-1.16646	0.00554347	0.0393301
LOC105333439	1.68755	3.43e-07	2.11e-05
LOC105333440	1.737	1.46e-05	0.000438498
LOC105333442	2.12048	8.54e-05	0.00175073
LOC105333444	1.35127	1.2e-07	8.71e-06
LOC105333447	-1.46598	0.00373259	0.0299191
LOC105344652	-3.08587	0.000989598	0.0112026
LOC105344653	3.11131	9.73e-14	3.7e-11
LOC105344659	-2.05478	0.000805856	0.00967067
LOC117689187	6.36971	6.01e-05	0.00133218
LOC117689208	-5.89356	0.0053277	0.0383298
LOC105318833	8.58977	2.18e-05	0.000592773
LOC105318828	1.82813	5.42e-05	0.00122099
LOC117689233	-4.57386	0.00166451	0.0165332
LOC105342695	1.12358	0.00206238	0.0193973
LOC105342683	-2.03406	1.14e-11	2.85e-09
LOC105342684	-1.05057	0.00209016	0.0196126
LOC105334172	1.51863	0.00080619	0.00967067
LOC105338930	1.37005	5.61e-05	0.00125717
LOC105332388	1.73793	0.000186838	0.00320538
LOC105331185	1.28995	0.000409901	0.00588396
LOC105331188	2.64062	1.31e-10	2.48e-08
LOC105331194	1.4669	0.00100223	0.011286
LOC105337679	3.00815	6.12e-09	6.96e-07
LOC105337683	2.72211	5.24e-10	8.31e-08
LOC109619928	5.95624	0.00175544	0.0171502
LOC105337692	2.29205	4.3e-05	0.00100918
LOC105338964	2.07472	0.000210099	0.00351434
LOC105348718	1.95912	0.00436819	0.0334552
LOC105325286	2.4449	0.000248518	0.00399336
LOC105325279	-1.69285	0.00442344	0.0337282
LOC105325278	-1.92878	5.97e-09	6.82e-07
LOC105324776	1.74347	5.28e-14	2.19e-11
LOC105340486	2.65857	4.05e-32	2.06e-28
LOC105324288	1.77705	1.78e-08	1.71e-06
LOC117688313	2.00511	0.00210116	0.0196776
LOC105318873	4.75551	0.0036115	0.0292699
LOC117688358	2.85311	5.79e-06	0.000208939
LOC105339800	1.77497	0.000274143	0.00432718
LOC105328804	-1.90988	6.68e-05	0.00144766
LOC105320773	-1.77391	6.45e-05	0.0014079
LOC105348566	-1.99493	5.66e-07	3.12e-05
LOC117688804	4.20823	0.00150839	0.0152979
LOC105337347	-1.21733	7.35e-05	0.00156727
LOC105337351	1.08644	5.77e-06	0.000208733
LOC105337352	-1.03463	0.000807597	0.00968272
LOC105334278	1.47742	0.0064512	0.0436244
LOC105330359	-1.04859	0.00035903	0.00529575
LOC105330352	2.736	2.94e-05	0.000753055
LOC105325482	-3.2466	2.12e-05	0.00058241
LOC117681417	-1.9449	6.57e-05	0.0014273
LOC105325480	-7.18072	0.000545157	0.00727893
LOC105328072	1.6457	0.00740274	0.0480614
LOC117683533	-4.16057	0.00272967	0.0238223
LOC117692167	1.72	7.23e-15	3.48e-12
LOC105322707	-1.62396	0.000213035	0.00355605
LOC105322225	1.51797	7.02e-11	1.41e-08
LOC105322222	2.52691	0.00653647	0.0440416
LOC105322221	1.10457	0.000161277	0.00284428
LOC105323285	2.79141	0.000620112	0.00797411
LOC105323295	-6.06556	0.000305561	0.00468793
LOC105323277	-1.05867	7.92e-05	0.00165207
LOC105323261	5.3376	3.78e-09	4.55e-07
LOC105347305	5.17354	0.00154944	0.0156287
LOC105347306	-2.19382	1.11e-05	0.000351412
LOC105347310	-2.26964	3.24e-05	0.000819029
LOC105347315	-1.19222	1.39e-07	9.96e-06
LOC105347317	1.45647	9.92e-05	0.00197244
LOC105347318	-1.52684	0.00480038	0.0357535
LOC105333624	1.40782	0.00219338	0.0203513
LOC105333630	1.09061	9.43e-06	0.00030898
LOC105333632	1.4205	4.34e-08	3.76e-06
LOC105333636	-1.07367	0.00363406	0.0293709
LOC117681835	4.7597	3.88e-06	0.000154665
LOC117681838	-4.18931	0.00745736	0.0482864
LOC105343725	2.05608	0.00519401	0.037797
LOC105327740	-3.49017	0.00100196	0.011286
LOC105323171	-1.94342	0.00117491	0.0126171
LOC105323184	1.56584	2.06e-09	2.74e-07
LOC117682089	2.06908	0.00253355	0.022644
LOC105342326	3.62614	0.000746977	0.00917513
LOC105341811	-1.5687	4.24e-05	0.000998744
LOC105331208	-1.33889	0.00432033	0.0331463
LOC105339770	-1.57628	0.000314676	0.00478209
LOC105339776	-4.0274	5.72e-07	3.13e-05
LOC117687736	4.65569	9.27e-23	1.39e-19
LOC105339786	3.75416	3.06e-26	6.15e-23
LOC117687755	-6.68599	0.00592964	0.0412676
LOC105328443	2.59819	1.98e-05	0.000556543
LOC105328556	3.12018	9.85e-07	5.02e-05
LOC105319169	2.36988	0.0032555	0.0272086
LOC105322838	1.58994	0.00026155	0.00416388
LOC105317167	-2.34026	0.00138786	0.0143167
LOC105345834	2.16385	0.00644797	0.0436148
LOC105346189	-1.40886	0.00648637	0.0438253
LOC105328622	-5.68652	0.000565986	0.00746397
LOC105332770	-1.38912	0.000207401	0.00347648
LOC105337605	1.92118	0.00147494	0.0150092
LOC105319838	-2.19373	2.53e-08	2.33e-06
LOC105319819	1.01784	0.00426095	0.0328687
LOC105319818	-1.49368	4.24e-08	3.71e-06
LOC105319814	-6.68829	0.00198043	0.018825
LOC105319835	5.27567	0.00179955	0.01745
LOC117686755	2.2177	1.06e-05	0.000339628
LOC105343218	-2.63412	0.0029778	0.0254801
LOC105343207	1.56714	0.00713691	0.0468904
LOC105348780	-2.44289	5.14e-06	0.000192983
LOC105348779	2.30841	0.00148568	0.0150867
LOC117680677	-1.02632	0.00500843	0.0368811
LOC105331000	-1.11491	0.000928824	0.0106925
LOC117684764	4.85216	0.000643754	0.00817832
LOC105330431	-2.04539	0.00385875	0.0306448
LOC105341856	-1.12768	1.51e-06	7.2e-05
LOC117686952	-9.34659	0.00629289	0.0429284
LOC117684916	5.02684	0.000578866	0.00761089
LOC117684920	7.92684	0.00395373	0.0312241
LOC105322097	5.42571	1.16e-05	0.000361883
LOC105318482	-1.29001	0.000129369	0.00240813
LOC105325180	-1.8988	0.000237201	0.00384486
LOC105325174	4.17044	8.29e-15	3.91e-12
LOC105325210	3.62226	2.26e-05	0.000608011
LOC105320590	-1.40256	0.00442149	0.033724
LOC105320586	-2.82793	0.0010207	0.0114246
LOC105320585	-2.03675	0.000780432	0.00946443
LOC117681556	4.02785	2.22e-10	3.88e-08
LOC105320574	1.78315	0.00432097	0.0331463
LOC105342896	1.00186	0.000784825	0.00949954
LOC105342889	-2.07419	0.000620396	0.00797411
LOC105336351	3.68192	2.06e-05	0.000572361
LOC105341931	3.40853	1.92e-12	5.3e-10
LOC105318038	1.79003	9.85e-05	0.0019602
LOC105317985	2.18125	1.58e-06	7.39e-05
LOC105318005	1.17074	0.00264774	0.0233356
LOC105344095	1.15302	0.00184554	0.0178099
LOC105344099	1.28345	0.000150664	0.00269817
LOC105332954	6.96917	1.04e-05	0.000334599
LOC105325892	1.61217	1.33e-08	1.36e-06
LOC117685143	1.53369	0.00353133	0.0288661
LOC105336164	-1.14293	0.000229689	0.00375595
LOC105336597	-3.15894	0.00451589	0.0341735
LOC105336172	2.00162	0.00127892	0.013458
LOC105323406	1.35199	0.0034289	0.0282462
LOC105322005	3.80533	1.87e-08	1.79e-06
LOC105324738	-7.9295	0.00132993	0.0138615
LOC105324926	1.32561	0.000149435	0.00268615
LOC117686211	7.4715	0.000100145	0.00198699
LOC105324933	3.90073	3.55e-18	2.59e-15
LOC105325008	-1.27533	1.7e-05	0.000493682
LOC105342288	1.49937	0.00294982	0.0252945
LOC105342290	2.30172	6.57e-07	3.53e-05
LOC105329970	-3.30035	0.002511	0.022501
LOC117686501	-5.25659	0.00635069	0.0431837
LOC105321321	1.71673	0.0052653	0.0380938
LOC105321316	1.10997	0.00337834	0.0279636
LOC105334580	2.68468	0.00274255	0.023926
LOC105331115	3.98181	9.17e-06	0.000301932
LOC105345516	-1.49314	0.000927745	0.0106887
LOC105318352	-1.56864	0.000848896	0.0100371
LOC105348631	6.69375	0.000445525	0.00626831
LOC117688062	-2.28298	0.000402512	0.00579516
LOC117688064	5.45995	0.00101013	0.0113546
LOC105317043	1.53354	1.09e-06	5.46e-05
LOC117687697	-2.27392	9.74e-07	4.98e-05
LOC105326909	-3.14314	0.000175769	0.00305245
LOC105326910	-2.05105	0.00432653	0.0331783
LOC105347325	-4.73288	1.08e-05	0.000344024
LOC117687390	-5.01995	0.00240264	0.0217483
LOC105342262	-3.8602	0.000610884	0.00788129
LOC105342928	-1.1426	0.00423308	0.0327234
LOC105335612	-5.46043	0.00381498	0.0303974
LOC105330865	-2.74214	0.00385741	0.0306443
LOC105346970	-5.8289	0.00114743	0.0123938
LOC105346971	-1.04371	0.00157279	0.0158189
LOC105324242	-2.50497	0.00177694	0.0173195
LOC117687956	-1.64506	0.00152503	0.0154241
LOC117687527	-2.09969	0.000489981	0.00675956
LOC117687488	2.02856	0.00122013	0.0129869
LOC117687346	-6.47577	0.000837726	0.00995308
LOC117687065	5.12585	0.0025558	0.022744
LOC117687352	-2.78639	3.01e-05	0.000766411
LOC105326900	-2.26694	0.00125416	0.0132553
LOC105332940	-5.83737	0.000121911	0.00229591
LOC117688096	-6.4602	0.00088958	0.0103481
LOC117688118	4.76407	0.000359827	0.00529776
LOC109619365	-2.30969	1.06e-07	7.89e-06
LOC117687145	-6.83732	0.00105137	0.0116972
LOC105339693	1.10155	0.00164724	0.0164023
LOC105332268	-1.63029	0.00717472	0.0470172
LOC109619279	-3.42622	4.72e-05	0.00109066
LOC105341274	-6.89723	0.00134313	0.0139568
LOC105344929	22.1461	1.38e-10	2.6e-08
LOC117688309	-3.67149	0.00118767	0.0127371
LOC117687166	7.43676	0.000300355	0.00463259
LOC105324138	-2.09398	0.00703054	0.0463725
LOC117687090	5.17421	0.00219545	0.0203624
LOC105327342	-1.70557	8.99e-06	0.00029747
LOC109619143	4.67109	0.000920471	0.0106185
LOC117687635	6.34344	0.000140612	0.0025581
LOC117687640	-5.08282	0.000150003	0.00269234
LOC117687644	-4.43394	0.00399049	0.031432
LOC105324585	3.44493	8.42e-05	0.00173069
LOC105345362	6.54524	3.02e-06	0.000127431
LOC105331371	-1.03895	0.000413377	0.00592112
LOC105331333	1.70901	0.000532907	0.00716301
LOC105345591	6.2562	2.9e-06	0.000123372
LOC105345590	-1.28239	0.00737114	0.0479214
LOC117688208	2.67187	0.00287091	0.0248033
LOC117688411	-3.40899	0.00121963	0.0129869
LOC109618415	2.21425	0.00269322	0.0236154
LOC105320021	1.35735	0.00422783	0.032713
LOC105343800	2.47802	0.00595731	0.0414243
LOC105319468	-1.44673	0.00567249	0.0400214
LOC117680347	-1.69703	0.00125143	0.0132381
LOC105342276	-1.01003	0.000878941	0.010254
LOC105348025	-7.04557	0.00353285	0.0288661
LOC105327268	-6.91621	0.000634333	0.00810566
LOC105339984	-1.88765	0.00430952	0.0331006
LOC117680487	-5.75634	0.000582491	0.00764603
LOC105334447	-3.10648	0.00125472	0.0132555
LOC109619710	3.72267	0.000100362	0.00198801
LOC117687818	2.7552	0.000321435	0.00486027
LOC105317622	4.37121	1.74e-08	1.69e-06
LOC105317646	1.97458	1.29e-10	2.47e-08
LOC105348008	-1.99324	0.00258267	0.0229045
LOC117687713	6.04662	0.00642563	0.0435565
LOC105330217	-5.93104	0.000554231	0.00737148
LOC117687866	7.17489	3.17e-05	0.000804525
LOC117687871	6.74128	0.000984126	0.0111604
LOC109617800	-5.16197	0.000969908	0.0110459
LOC105348375	3.82645	3.85e-07	2.31e-05
LOC105348373	6.40022	0.00254443	0.0226934
LOC105320222	4.16829	0.00421173	0.0326514
LOC117688010	-4.10935	0.0027987	0.0243514
LOC117688013	-5.31485	0.00300298	0.0256226
LOC105317843	-2.67167	0.00355104	0.0289651
LOC117687610	4.08751	0.00664249	0.0444562
LOC105322642	-1.41757	0.00455767	0.0343924
LOC117687243	-8.04505	6.1e-07	3.32e-05
LOC117687963	1.52024	0.00336608	0.0278815
LOC109620818	-3.15381	0.00204108	0.0192566
LOC117688658	-2.52526	0.00163854	0.0163494
LOC117688661	-3.04664	0.000373583	0.00544762
LOC105333679	-2.84664	0.000827441	0.00985686
LOC105332615	2.18856	9.55e-05	0.00191598
LOC105345581	-4.10216	0.00579648	0.0406699
LOC117687185	-7.16062	0.0022946	0.0209833
LOC105340273	3.3179	0.00169977	0.0167522
LOC117686793	-3.29005	8.26e-07	4.32e-05
LOC117687039	-6.5654	0.00125383	0.0132553
LOC117687978	27.6149	1.44e-09	1.98e-07
LOC105335138	-2.84555	0.0052069	0.0378565
LOC105334306	1.82255	0.000221848	0.00366758
LOC117688506	-4.508	0.00270779	0.0237001
LOC117686898	-5.40926	0.000825603	0.0098447
LOC105330387	1.65581	0.00479454	0.0357211
LOC117688519	6.06443	0.000129135	0.00240563
LOC117688689	3.80625	0.00107865	0.0118939
LOC117688704	-6.07669	7.61e-05	0.00160998
LOC109620951	-7.97581	8.11e-06	0.000276008
LOC117688695	-4.56746	0.00083732	0.00995308
LOC117680389	-2.42793	0.00706923	0.0465745
LOC105342271	-7.22416	2.13e-08	2.02e-06
LOC117687208	-7.15029	4.25e-08	3.71e-06
LOC105324575	-7.14184	5.38e-06	0.000198895
LOC105339870	4.88158	1.6e-06	7.49e-05
LOC105339863	-2.88195	1.08e-05	0.000345841
LOC105327349	7.68497	0.000278868	0.00438739
LOC105333317	1.63961	0.000768881	0.00938674
LOC117686794	-3.00141	0.00243858	0.0219828
LOC105340013	6.50037	6.6e-05	0.00143118
LOC109618706	8.62266	6.39e-06	0.00022654
LOC105318691	-4.75928	9.43e-05	0.00189354
LOC105345636	4.22697	0.0056345	0.0398001
LOC117688198	1.64511	0.00738419	0.0479674
LOC105345162	-1.59496	7.87e-05	0.00164402
LOC105337986	8.6196	2.09e-07	1.43e-05
LOC105337985	7.87742	1.58e-05	0.000465617
LOC105337223	-3.27554	0.00579189	0.0406699
LOC117688340	7.66726	2.49e-06	0.000108103
LOC105329696	2.03963	6.96e-05	0.0014973
LOC105337989	2.40043	0.000344712	0.00513804
LOC117686901	-10.229	0.00260263	0.0230562
LOC105336745	-1.15104	0.000287509	0.00449398
LOC105344299	-1.08877	0.00367425	0.029629
LOC105325493	2.74385	0.000549403	0.00732345
LOC105324052	-2.65235	0.000192122	0.00327594
LOC105323497	2.28643	0.00331122	0.0275712
LOC105329029	-1.20384	0.000367023	0.00538398
LOC105334126	-1.07443	0.00426783	0.0328692
LOC117687080	-6.50069	0.00372056	0.0298863
LOC117688314	-1.11981	0.00163953	0.0163526
LOC117688319	-5.30791	0.0049417	0.0365558
LOC117688311	6.01798	0.00271958	0.0237763
LOC105345149	-2.66232	0.00328287	0.0273931
LOC105348212	-1.66311	0.000968857	0.0110392
LOC105337738	-2.05854	0.0038618	0.0306512
LOC105335199	-1.04884	0.000565658	0.00746397
LOC117687942	-3.44383	0.00040124	0.00578031
LOC105335191	-1.03397	0.000781418	0.00946782
LOC105335187	-1.2215	1.83e-10	3.25e-08
LOC117687943	1.99079	0.000960511	0.0109753
LOC105317671	-2.28742	0.000135015	0.00247604
LOC105334689	2.4351	2.67e-09	3.41e-07
LOC105348579	-1.88809	0.00050551	0.00691438
LOC105317082	8.35353	1.45e-05	0.000435576
LOC117687970	5.15113	1.72e-06	7.93e-05
LOC117687972	-2.28574	0.00176748	0.0172505
LOC105318900	2.36377	0.000476635	0.00661331
LOC105317615	2.45113	0.00748463	0.0483849
LOC109618247	-4.99914	0.00365924	0.0295277
LOC105337620	5.1444	0.00470093	0.0352087
LOC117687541	6.7918	0.00180089	0.017456
LOC105344910	5.75436	0.000939486	0.0107784
LOC105338268	-1.09907	0.00668402	0.0446818
LOC105344784	-1.61067	0.00370956	0.0298139
LOC105344788	-3.29059	0.000503535	0.00689171
LOC105337737	-1.63545	0.00587146	0.0409693
LOC105325247	1.26638	0.000671521	0.00844644
LOC105325250	3.29244	1.56e-06	7.33e-05
LOC105319644	4.09425	0.00329194	0.0274276
LOC105319646	2.81623	0.00172614	0.0169427
LOC105319648	-1.66276	0.00155277	0.0156558
LOC105317422	-2.04496	1.03e-06	5.22e-05
LOC105346421	-1.46678	1.12e-05	0.000353768
LOC117688172	-2.37127	0.00662871	0.0444257
LOC105319775	1.95983	6.35e-05	0.0013899
LOC105327066	-1.20274	7.79e-05	0.00163895
LOC105319063	-1.02401	0.00740465	0.0480614
LOC117687679	-2.70815	0.000168408	0.00294377
LOC117687680	2.1363	0.0071995	0.0471235
LOC117687360	-2.46003	1.4e-08	1.4e-06
LOC117687369	-1.79349	0.001215	0.0129609
LOC105335172	-4.06762	0.00651499	0.0439447
LOC105336879	-2.048	0.0049268	0.0364583
LOC109618161	-1.44284	8.34e-05	0.00171596
LOC117687457	-1.40105	0.00554011	0.0393178
LOC109619606	-1.23304	0.00552407	0.0392271
LOC117687458	-1.3292	0.00485864	0.0360759
LOC117687466	-1.32713	0.00419534	0.0325768
LOC105328450	-1.29504	0.00504485	0.0371005
LOC105323061	-1.29419	0.000585905	0.00768247
LOC109619480	-1.66291	0.00265842	0.023404
LOC109620627	-1.86312	0.00310466	0.0262544
LOC105335327	-3.58203	0.000824498	0.00983639
LOC105335537	1.04698	0.00109113	0.0119909
LOC117689298	-2.3455	0.0064359	0.0435917
LOC105326649	1.50005	5.94e-09	6.82e-07
LOC105326604	-1.56659	3.39e-05	0.000842164
LOC105335482	3.20715	0.00386305	0.0306512
LOC105344296	-1.9377	0.00336463	0.0278815
LOC105347764	1.33459	3.23e-09	4.01e-07
LOC105324484	-5.93998	0.000133893	0.00245813
LOC105336334	-1.91196	0.00180706	0.0175087
LOC117688771	3.07777	0.00582924	0.0407573
LOC105342592	2.80324	0.000656224	0.008293
LOC105342587	-1.66323	0.00123551	0.0131052
LOC105327008	3.01416	0.0020826	0.0195493
LOC105347553	-2.03043	1.58e-08	1.56e-06
LOC105327638	1.31236	0.000416456	0.00594969
LOC105327631	1.62591	3.04e-05	0.000772098
LOC105327630	1.54145	0.00526643	0.0380938
LOC105327629	1.09104	9.7e-05	0.00193805
LOC105327617	1.43187	0.000731819	0.00903503
LOC109619604	1.18925	0.00199132	0.0188913
LOC105334906	1.84101	0.000851036	0.0100485
LOC109617841	1.02321	0.00175582	0.0171502
LOC105321784	1.86112	3.93e-07	2.32e-05
LOC105326271	2.079	0.0028656	0.0247752
LOC105326279	2.69584	0.00710211	0.0467528
LOC105326284	3.06937	2.15e-05	0.000587457
LOC105326301	1.73063	0.00264329	0.0233271
LOC105321536	2.49378	0.00036816	0.00539736
LOC117689114	4.30412	1.01e-14	4.7e-12
LOC105335120	1.52279	0.00166665	0.0165476
LOC105337665	2.92257	0.000849877	0.0100397
LOC105327504	1.14316	0.000875285	0.0102345
LOC109619690	-5.84575	0.00173761	0.0170138
LOC105326756	-1.09295	0.0046451	0.0348991
LOC105326768	1.12827	0.0014396	0.0147306
LOC105326807	1.88197	4.42e-08	3.8e-06
LOC105342397	1.13208	5.45e-06	0.000200937
LOC105320001	1.2172	1.5e-08	1.5e-06
LOC105322065	-1.06373	0.00722189	0.0472315
LOC117688823	-1.71173	0.00548942	0.0390963
LOC105345164	2.21788	0.000267786	0.00424913
LOC117680549	-1.76916	0.000203149	0.00342401
LOC105339439	1.65886	0.000890589	0.0103481
LOC105318191	1.79348	0.00717545	0.0470172
LOC105321495	1.02449	0.000720322	0.00892202
LOC105321488	1.7912	0.00217753	0.0202466
LOC105321581	5.085	0.000760267	0.00930044
LOC105331138	-1.99843	2.6e-11	5.91e-09
LOC105333084	-1.45411	0.000206527	0.00346663
LOC109619366	1.33378	0.00494562	0.0365615
LOC117688854	4.39927	0.00679512	0.0452263
LOC105333107	1.19057	2.18e-07	1.45e-05
LOC105338415	-1.77234	0.000194961	0.00330723
LOC105349021	1.05296	0.00513672	0.0375161
LOC105349020	3.6589	4.7e-14	1.99e-11
LOC105337016	4.10891	1.08e-31	4.35e-28
LOC105337015	3.2827	3.12e-09	3.9e-07
LOC105337011	2.60985	1.52e-06	7.23e-05
LOC109619842	1.71538	0.00072318	0.0089467
LOC105337007	1.81694	9.73e-10	1.4e-07
LOC105337006	-2.14955	0.00603579	0.0417233
LOC105336989	-2.02298	0.00454157	0.0343139
LOC105348203	-1.53214	0.00114028	0.0123554
LOC105344406	3.56281	7e-06	0.000245623
LOC105326251	-1.24004	0.000813405	0.00972814
LOC105333743	4.49373	0.000234066	0.00381717
LOC105326889	2.09167	2.13e-07	1.44e-05
LOC105346945	1.11449	1.73e-05	0.000499532
LOC105346948	2.36911	7.63e-06	0.000263207
LOC117689232	-2.63898	0.00509051	0.0373144
LOC105334576	1.02189	1.85e-05	0.000529043
LOC105335665	-1.5081	0.00684291	0.0454816
LOC117680467	1.50891	5.92e-06	0.000211936
LOC117689085	5.22619	0.00157289	0.0158189
LOC105348352	-1.08815	0.00179688	0.0174386
LOC105317481	2.66968	0.00459283	0.0345927
LOC105346789	-1.33925	3.11e-05	0.000790855
LOC105317380	3.8738	0.000284457	0.00445496
LOC105320099	1.02985	2.66e-05	0.000693135
LOC105348543	2.752	2.41e-10	4.15e-08
LOC109619707	-3.65562	0.00225944	0.0207642
LOC105344043	1.38878	0.00212219	0.01984
LOC105327250	-4.70811	0.00162754	0.0162514
LOC109620028	1.96841	0.00291521	0.025105
LOC117680291	1.55537	0.000700781	0.00874143
LOC105345989	1.69956	6.15e-05	0.00135436
LOC105345955	-1.31895	1.61e-05	0.000470381
LOC105345875	-1.27449	1.31e-05	0.000401537
LOC117689247	9.27472	0.00231864	0.021155
LOC105345327	-1.19132	0.000361142	0.00531064
LOC105339217	3.62395	5.65e-11	1.16e-08
LOC105339215	2.05906	4.75e-05	0.00109493
LOC105342405	3.12197	2.73e-05	0.000708525
LOC105319824	1.93623	6.9e-09	7.62e-07
LOC105325727	1.78681	9.05e-05	0.00183607
LOC117689046	-2.88637	0.0025044	0.0224585
LOC105338655	-1.23665	0.00284831	0.02467
LOC105344818	2.06729	0.00309714	0.0262217
LOC117680380	1.58143	7.62e-08	5.89e-06
LOC105324071	-1.37497	0.00296198	0.0253807
LOC105341779	2.88665	2.15e-06	9.48e-05
LOC105341754	-1.30644	0.00264614	0.02333
LOC105346430	2.48543	1.2e-06	5.93e-05
LOC105318639	1.37434	0.000311316	0.00474899
LOC105335659	1.72525	9.19e-05	0.00185772
LOC105340412	1.55626	0.00600898	0.0415924
LOC105344378	1.036	0.00209243	0.0196263
LOC105344373	1.63138	0.00203384	0.0192189
LOC105340616	1.02311	0.00159599	0.0159844
LOC105320855	1.42979	0.00047846	0.00662717
LOC105344671	2.14097	1.25e-09	1.76e-07
LOC105322832	2.29879	0.00134937	0.0139991
LOC105349060	1.49467	0.00633966	0.0431244
LOC105327102	-1.01874	0.00361693	0.0292911
LOC105327095	1.08948	0.00475428	0.0355199
LOC105322438	1.07316	7.23e-05	0.00154602
LOC105322425	1.20811	0.00508893	0.0373142
LOC105322418	1.43662	0.000194974	0.00330723
LOC105322416	-1.28909	0.00624336	0.0427531
LOC105322410	-1.01018	0.0010574	0.0117432
LOC105317436	-1.89424	0.00724404	0.0473378
LOC105344449	6.07063	0.00165574	0.0164633
LOC105322773	8.81216	9.3e-05	0.00187507
LOC105318991	2.673	0.00164387	0.0163786
LOC105342077	-1.55486	0.000552649	0.00735858
LOC105339571	-1.53753	1.13e-05	0.000356536
LOC117680497	-1.21979	0.00416369	0.032446
LOC105339577	1.54915	0.000888783	0.0103471
LOC105347926	-3.20477	1.25e-06	6.08e-05
LOC105347924	-1.11597	0.00555198	0.0393695
LOC105347983	-1.97816	9.38e-05	0.00188826
LOC105345201	2.28628	2.18e-07	1.45e-05
LOC105345202	1.02194	0.00267161	0.0234601
LOC105345218	6.52397	5.54e-06	0.000203422
LOC105320819	1.16198	0.000532042	0.00715938
LOC117689133	-2.04038	0.000181674	0.0031369
LOC117689113	9.19321	0.00257295	0.0228465
LOC105327684	1.97042	0.00011049	0.00213022
LOC105330245	-2.10281	5.29e-05	0.00119536
LOC105327989	-1.6303	0.00559006	0.0395433
LOC105327994	1.75972	6.28e-05	0.00137993
LOC105327998	1.28405	0.00145319	0.0148459
LOC105328007	-2.21189	0.000651819	0.00825901
LOC105319978	1.16846	8.12e-05	0.00167587
LOC105332418	-1.4608	9.76e-05	0.0019473
LOC105344325	4.59414	0.00321563	0.0269221
LOC105344327	-1.64271	9.18e-06	0.000301932
LOC105344331	1.64691	0.00110146	0.0120485
LOC105342368	-4.0917	0.00123577	0.0131052
LOC105319626	-1.66824	4.42e-05	0.00103162
LOC105319628	-1.22561	0.000400229	0.00577264
LOC105319616	-1.58029	0.000370676	0.00542106
LOC105325829	-1.84408	1.31e-05	0.000402248
LOC105338037	1.48047	0.000542966	0.00725773
LOC105338029	1.96628	0.000497926	0.00684489
LOC105329304	-1.52923	4.58e-06	0.000175355
LOC105335835	-1.86849	6.56e-05	0.00142573
LOC105319659	1.31135	0.0034346	0.0282738
LOC105333304	3.10174	1.21e-06	5.94e-05
LOC105323460	5.58313	3.05e-07	1.91e-05
LOC105346346	-1.15566	2.8e-07	1.78e-05
LOC105332217	1.27576	0.000774689	0.00943294
LOC105332215	1.03415	0.000136784	0.00250168
LOC105332228	4.61971	1.4e-12	4e-10
LOC105331810	-2.15732	4.01e-08	3.55e-06
LOC105322747	1.10582	0.00115006	0.0124166
LOC105346769	-1.33534	0.00363615	0.0293709
LOC117689430	3.09791	0.000909199	0.0105064
LOC117689335	3.52124	3.42e-05	0.000846222
LOC105317198	3.59173	0.000592874	0.00772758
LOC117689432	2.33571	0.00170164	0.0167634
LOC105331809	-1.29951	0.00257203	0.0228465
LOC105343412	-2.00748	0.000182071	0.00314151
LOC105337177	5.48547	0.00663553	0.044426
LOC105329957	-1.97789	0.00417936	0.0325051
LOC117680364	1.68294	0.000786864	0.00950645
LOC117689337	-5.373	0.000365503	0.00536495
LOC117689396	-5.46526	5.38e-10	8.47e-08
LOC105344125	-3.08727	5.16e-06	0.000192983
LOC105344129	-6.18166	0.00120421	0.0128743
LOC105344133	2.5836	8.09e-05	0.00167513
LOC105344127	-1.74136	0.00282933	0.0245449
LOC109620885	-2.91162	0.000695254	0.00869049
LOC105329513	3.44083	8.04e-39	6.46e-35
LOC105337163	2.19053	0.000106487	0.00207135
LOC117689406	-3.79598	2.16e-05	0.000588684
LOC117689413	1.42949	0.005148	0.0375757
LOC105337655	-1.24547	0.00173084	0.0169681
LOC105344749	2.57139	0.000341726	0.00509985
LOC105336786	-1.09321	0.00671034	0.0448049
LOC105318125	1.27362	0.000352262	0.00522396
LOC105324671	-1.50642	0.00104513	0.0116493
LOC105336309	3.83483	0.000187701	0.00321561
LOC105343263	-1.99586	7.06e-05	0.00151534
LOC105343260	1.14761	4.1e-06	0.000161451
LOC105343255	-1.48893	8.79e-05	0.00179355
LOC105338991	1.84259	8.74e-10	1.3e-07
LOC117689316	-5.15017	0.00598259	0.0414803
LOC105318013	-1.03263	0.00611292	0.0421172
LOC105346916	-2.89953	0.000293579	0.00456221
LOC105346911	-1.09116	0.000215623	0.00359675
LOC105342376	1.72187	0.00293746	0.0252334
LOC105326610	-2.03668	5.17e-05	0.00117422
LOC105346927	-2.02621	2.02e-12	5.52e-10
LOC117689006	-6.50229	0.00310536	0.0262544
LOC105329188	-1.19169	0.00111402	0.0121418
LOC117689346	2.09766	4.17e-06	0.000162907
LOC105322761	-1.18643	0.000149399	0.00268615
LOC105317412	4.59126	0.000332469	0.00499263
LOC117689019	-22.2509	4.83e-13	1.57e-10
LOC105344996	2.19259	0.00132542	0.0138265
LOC105346148	2.69657	0.00174942	0.0171086
LOC105339594	-2.21513	0.00014599	0.00263998
LOC105341336	-1.61998	1.16e-05	0.000361704
LOC105341334	-1.29702	0.00469257	0.035157
LOC105341340	1.77	0.00596509	0.0414545
LOC105341351	-1.7391	5.94e-08	4.78e-06
LOC105319345	-1.18682	0.000605366	0.00783107
LOC105344266	4.82094	0.00262042	0.0231967
LOC105332113	-1.80678	1.73e-06	7.99e-05
LOC105332119	-1.27188	5.83e-06	0.000209803
LOC105332125	-1.36226	0.00598832	0.0414803
LOC117688976	-3.89104	0.00277246	0.0241608
LOC105332134	1.14337	0.000345522	0.00514693
LOC105333358	1.21681	1.53e-06	7.23e-05
LOC105333362	1.26969	0.000137169	0.00250682
LOC105333366	1.14956	6.31e-05	0.00138555
LOC105348773	2.05119	0.000975147	0.0110899
LOC109617288	-3.80207	9.54e-06	0.000311375
LOC105324947	1.35329	0.000566142	0.00746397
LOC105317515	-1.09446	0.00635197	0.0431837
LOC105332944	-2.12899	1.24e-07	8.96e-06
LOC105338279	-2.1221	0.000991104	0.0112026
LOC105342944	-2.68976	0.00552195	0.0392271
LOC105318349	3.99246	0.000154617	0.00275332
LOC105336894	3.49318	1.03e-05	0.000332111
LOC109618234	-3.15184	0.005691	0.0401051
LOC105344389	1.01211	0.0016007	0.0160249
LOC105344363	1.79033	0.00209769	0.0196532
LOC105344333	1.62611	2.44e-05	0.000647314
LOC105327019	1.95865	0.00194703	0.0185735
LOC105321744	2.06922	0.00534761	0.0384386
LOC105318163	-1.02628	0.00133533	0.0139118
LOC105336850	-1.29452	0.00224967	0.0206981
LOC105336841	-2.08635	0.00108735	0.0119594
LOC117689203	4.94903	1.51e-05	0.000450331
LOC105336839	1.83007	1.32e-13	4.66e-11
LOC105336835	-2.0497	0.00123551	0.0131052
LOC117689205	1.36594	4.68e-07	2.68e-05
LOC109618222	-4.01552	0.00726139	0.0474126
LOC105320394	1.15752	0.00520556	0.0378565
LOC105322150	1.07852	0.00246602	0.0221969
LOC105322155	2.81932	0.00772201	0.0495604
LOC105340688	2.95256	0.00295788	0.0253547
LOC105317823	-2.01301	0.00254161	0.0226824
LOC105317802	1.3781	0.000981617	0.0111372
LOC105345145	-1.35615	0.00195088	0.0186029
LOC105345107	2.29526	0.000118805	0.00225149
LOC105321189	2.53232	3.61e-13	1.2e-10
LOC105323684	-1.65096	1.28e-05	0.000393431
LOC105336764	-1.89742	0.00234279	0.0213188
LOC105336765	-1.41387	1.21e-05	0.000373592
LOC105336775	-1.80895	2.04e-05	0.000568346
LOC117688961	-1.69491	0.000147408	0.00265765
LOC105333917	-1.05105	0.00313592	0.0264571
LOC117689293	2.33381	8.64e-06	0.000287282
LOC117689294	2.91134	0.000449709	0.00630876
LOC105345622	1.53636	0.00223429	0.0206126
LOC105336703	1.90243	2.15e-10	3.78e-08
LOC105334565	2.18844	2.55e-18	1.98e-15
LOC105334556	2.17521	0.000194548	0.00330703
LOC105331707	1.87945	0.00047962	0.00663943
LOC105331719	1.4084	7.05e-06	0.000246787
LOC105331722	1.09657	0.00119264	0.0127789
LOC105334739	3.92009	1.42e-07	1.01e-05
LOC105334735	1.449	0.00426489	0.0328692
LOC105334733	1.57182	9.5e-06	0.000310353
LOC105334728	1.25586	0.00432833	0.0331815
LOC105341386	1.50871	0.00426848	0.0328692
LOC105323196	1.18555	0.00167307	0.0165841
LOC105340104	-1.99013	1.79e-06	8.18e-05
LOC105340109	2.3542	2.16e-07	1.45e-05
LOC105340118	1.35744	3.87e-07	2.31e-05
LOC105340123	1.01589	0.00172037	0.0169068
LOC105340132	1.5026	0.000223922	0.00369172
LOC109620073	4.97065	0.000640989	0.00816471
LOC105338879	1.43144	0.000638251	0.00814709
LOC105338880	-1.00126	0.000395721	0.00572477
LOC105338883	1.00632	0.00107886	0.0118939
LOC105317941	-1.45541	1.98e-06	8.94e-05
LOC105340834	1.331	2.56e-05	0.000670558
LOC105340841	-4.76408	0.00263875	0.0233227
LOC105326544	-2.15828	5.79e-13	1.81e-10
LOC105318570	-2.43751	0.00318354	0.0267651
LOC105341297	1.18109	0.0061912	0.0425349
LOC117689486	1.6505	2.4e-05	0.000640875
LOC105340348	1.86391	0.00122239	0.0130051
LOC109617108	4.76491	1.95e-06	8.86e-05
LOC105343328	-2.40523	7.22e-11	1.44e-08
LOC105343329	-1.52732	0.00306408	0.0259966
LOC105347979	3.85348	6.67e-06	0.000235113
LOC105328565	-1.14418	0.00678129	0.0451717
LOC105328478	1.89474	0.00558196	0.0395333
LOC105328476	1.54752	0.00478472	0.0356699
LOC105328471	-2.05657	2.21e-06	9.73e-05
LOC105337873	3.0663	0.00558849	0.0395433
LOC105329321	5.44236	0.00013784	0.00251717
LOC105337851	3.4485	2.5e-09	3.21e-07
LOC105331437	1.46281	0.000130074	0.00240953
LOC105343019	-1.28545	0.000234887	0.00382364
LOC105343008	1.14789	8.11e-06	0.000276008
LOC105337716	3.65022	4.71e-11	9.87e-09
LOC117689369	1.95807	2.89e-05	0.000744924
LOC117689071	6.33334	0.00081167	0.00971704
LOC105343890	1.49511	8.48e-07	4.42e-05
LOC105320195	-2.40183	7.48e-05	0.00158918
LOC105328023	1.16039	0.000187305	0.00321112
LOC105319044	1.16785	2.65e-05	0.000690821
LOC105320919	2.9944	1.04e-06	5.27e-05
LOC117689180	-2.80916	0.00500264	0.036861
LOC105343811	-1.41081	0.00631466	0.0430029
LOC105332235	-1.48631	3.15e-06	0.000131308
LOC105318917	1.54619	0.000128507	0.00239727
LOC105339247	1.55668	0.000510405	0.00694584
LOC117689297	-5.71533	7.39e-05	0.00157285
LOC105319099	-1.25109	0.0010121	0.0113706
LOC105319101	3.0363	0.00556985	0.0394652
LOC105344429	1.74577	1.85e-05	0.000528806
LOC105320159	-4.39007	0.005683	0.0400819
LOC105327283	1.78388	3.48e-06	0.000140949
LOC105348840	-2.59372	0.00517238	0.037651
LOC105339383	2.43141	7.65e-06	0.000263263
LOC117690206	2.36122	2.47e-05	0.000653667
LOC105347991	3.35515	0.00240885	0.02178
LOC105342969	-2.5706	0.00112792	0.0122379
LOC117680444	4.42381	2.72e-05	0.000704751
LOC105324502	-5.05629	0.00145334	0.0148459
LOC105339279	-1.58558	1.02e-05	0.000330531
LOC105322082	2.61884	0.00646464	0.043703
LOC105328834	-2.64542	0.000108672	0.00210417
LOC105328832	-3.50419	0.000132217	0.00243294
LOC117690034	-3.63749	0.00141421	0.01452
LOC105326570	-3.41067	0.00028639	0.00447939
LOC105347646	-1.56818	0.00406749	0.0318096
LOC105342935	-1.47194	0.00328743	0.0273994
LOC117690049	-6.19196	6.13e-06	0.000218604
LOC117690050	-5.9825	0.000186001	0.00319558
LOC117689935	-21.6236	1.81e-06	8.26e-05
LOC105330674	-3.75489	0.0012862	0.013511
LOC117690056	-6.16888	0.00764809	0.0492171
LOC105327210	4.4948	0.000631248	0.0080791
LOC105327218	-2.44977	0.00521709	0.0378591
LOC117689922	7.48411	0.000110547	0.00213022
LOC117690009	7.36962	0.000125608	0.00235265
LOC105341373	-1.82417	0.00050163	0.0068761
LOC117690336	1.14375	0.000520583	0.0070485
LOC105333612	3.43158	8.13e-05	0.00167587
LOC105347638	3.65539	0.00266237	0.0234046
LOC105327415	-2.30208	2.68e-06	0.000115061
LOC117680465	-1.39522	0.00334201	0.0277309
LOC105330279	-6.3222	0.000652554	0.00826377
LOC117690142	1.63931	0.00388891	0.030793
LOC105328144	4.41589	0.00117556	0.0126184
LOC117680360	1.99199	5.4e-05	0.00121885
LOC117690154	-3.23382	1.17e-08	1.22e-06
LOC105347180	2.36713	0.00159545	0.0159844
LOC105347192	1.51257	1.08e-09	1.54e-07
LOC117690159	-2.23079	0.00495241	0.0365883
LOC105319086	-3.2491	0.00443888	0.0337711
LOC105331852	-6.3613	0.00210229	0.0196805
LOC105336868	7.01477	0.00186733	0.0179627
LOC109617885	-1.26589	0.00114564	0.0123911
LOC105328089	2.2585	1.68e-05	0.000487605
LOC105328087	-1.99201	1.55e-11	3.78e-09
LOC105328085	3.26004	1.2e-06	5.93e-05
LOC117689718	4.01492	0.000558204	0.00740388
LOC105332993	-2.5967	5.89e-12	1.54e-09
LOC105340055	1.19429	0.00372241	0.0298872
LOC105318796	1.0659	0.00623949	0.0427531
LOC117690363	-8.59177	0.000323063	0.00487523
LOC105330687	1.53223	0.00018988	0.00324372
LOC105319279	1.1925	0.00174199	0.0170497
LOC105343103	1.0156	0.00609439	0.0420256
LOC105347710	-1.38892	0.00724388	0.0473378
LOC105332694	-1.7002	2.18e-05	0.000592434
LOC105318909	-1.11453	0.00246397	0.0221868
LOC117689991	-1.42269	0.00312176	0.0263561
LOC105330331	3.79124	3.45e-20	4.37e-17
LOC105339048	-1.13287	8.24e-06	0.000278628
LOC105348437	-1.37635	1.74e-05	0.000502244
LOC105348527	1.79373	7.85e-05	0.001642
LOC117690579	4.25188	0.000163922	0.00288414
LOC105344588	1.47221	4.94e-07	2.78e-05
LOC117680305	1.33999	6.6e-05	0.00143118
LOC105323896	-2.81346	0.00101619	0.0113985
LOC105318988	-1.38719	0.000728594	0.00900443
LOC109619732	3.63207	0.00139323	0.0143597
LOC105329919	1.31059	0.00427751	0.0329257
LOC105329920	1.79876	7.31e-05	0.00156144
LOC105335862	-1.52983	0.000503567	0.00689171
LOC105341064	-1.359	0.00269976	0.0236518
LOC105341063	-1.88229	5.85e-08	4.73e-06
LOC105341060	2.81595	0.000104316	0.00203843
LOC105347867	-1.09415	0.00161078	0.0161124
LOC117690291	-1.73791	0.000219508	0.0036439
LOC105339080	4.32527	0.000612103	0.00789278
LOC105325454	-1.85836	5.48e-05	0.00123066
LOC105331291	-1.19159	0.00114546	0.0123911
LOC105321812	-1.00313	0.000438494	0.00619109
LOC105320997	1.04676	6.43e-07	3.48e-05
LOC105328506	1.82331	5.43e-08	4.46e-06
LOC105320702	-3.00162	0.000589503	0.00770836
LOC117690400	-8.9913	9.2e-05	0.00185895
LOC105340239	2.10673	2.44e-09	3.17e-07
LOC105340237	1.08188	0.00622276	0.0426787
LOC105337433	1.78132	9.07e-10	1.33e-07
LOC105337815	-2.11094	0.00619994	0.0425586
LOC105320888	-1.65756	5.81e-05	0.00129461
LOC105343840	-1.09237	0.0015033	0.0152527
LOC105317061	1.66814	3.56e-06	0.000143661
LOC105322580	-1.38547	0.00144481	0.0147776
LOC105328884	3.1201	0.00222229	0.0205404
LOC105322925	3.65611	8.51e-05	0.00174699
LOC109617925	-4.77309	0.00373051	0.0299173
LOC105322749	-5.97103	0.00126982	0.0133894
LOC117690531	-1.23055	0.00029777	0.00460654
LOC117690533	6.31725	6.04e-10	9.39e-08
LOC117690541	-1.10986	0.000935359	0.0107593
LOC117690544	-3.4292	0.00287082	0.0248033
LOC105318706	7.04103	3.94e-05	0.000947354
LOC117690074	5.23148	0.00172946	0.0169615
LOC105318700	-1.33115	0.00078737	0.00950645
LOC105318697	-1.45728	0.0020596	0.0193863
LOC105318698	1.03769	0.00260428	0.0230622
LOC117690558	-1.27883	8.2e-06	0.000278026
LOC117690559	-4.07906	0.00251796	0.0225381
LOC105344530	3.23841	0.00018486	0.00317825
LOC105322994	2.7062	0.000358646	0.00529575
LOC105322996	-1.44904	2.3e-07	1.53e-05
LOC105344234	-1.71697	0.000662728	0.00835971
LOC105344231	-1.07439	0.00289032	0.0249174
Maoa	2.45544	7.88e-08	6.06e-06
LOC105340914	1.18204	0.000118292	0.00224354
LOC105329001	1.147	0.00502374	0.0369599
LOC105329010	1.95519	3.42e-05	0.000846222
LOC105329012	4.61407	8.52e-23	1.37e-19
LOC105319936	1.18794	0.00470848	0.0352105
LOC105325363	-1.36598	0.001674	0.0165865
LOC105325638	1.43761	1.69e-07	1.18e-05
LOC105325635	2.55183	0.000149586	0.00268685
LOC105325622	5.36211	0.00477364	0.0355983
LOC105325615	-1.02838	0.00095087	0.0108886
LOC105343089	-1.34287	2.5e-05	0.000657606
LOC105343088	1.23725	0.00100377	0.0112933
LOC105343082	1.11394	0.00109171	0.0119909
LOC105343071	1.56002	6.6e-09	7.32e-07
LOC117689904	-3.7169	3.71e-05	0.000904477
LOC117689905	-1.642	1.08e-07	8.01e-06
LOC105333793	-2.72927	0.00149304	0.015155
LOC117689921	3.43251	0.0025172	0.0225381
LOC105326083	1.92756	3.82e-05	0.000926472
LOC105326088	-1.10001	0.0073327	0.0476972
LOC105335671	-1.56731	4.17e-05	0.000986769
LOC105345918	1.47292	8.1e-05	0.00167528
LOC109617086	2.10349	0.00238829	0.021651
LOC105317222	2.12734	0.00366854	0.0295928
LOC105342747	5.20213	0.00104282	0.0116289
LOC105336090	-1.75554	0.00033439	0.00501211
LOC117689859	4.15544	0.00781075	0.0499701
LOC105322899	-5.10254	0.00426762	0.0328692
LOC105332899	-1.68395	0.000219748	0.00364537
LOC105332904	1.65968	0.00209775	0.0196532
LOC105332908	3.29977	3.97e-10	6.41e-08
LOC105328238	2.5184	2.41e-05	0.000640875
LOC105334253	1.8013	0.00314321	0.0265
LOC105334251	-1.70984	0.00210717	0.0197108
LOC105339702	-1.09517	7.82e-05	0.0016401
LOC105339726	-1.22772	0.00280257	0.0243702
LOC105323672	1.91909	0.00467374	0.0350596
LOC105345183	-1.52542	2.82e-05	0.000728521
LOC105348854	-1.68371	0.0001015	0.00200163
LOC105349029	2.11611	0.00531825	0.0383076
LOC105342903	-1.25156	0.00169781	0.01674
LOC117690011	-1.67896	0.00440307	0.0336367
LOC105321184	-1.30692	0.00122476	0.0130247
LOC105335854	1.42323	0.00112407	0.0122072
LOC105335258	-1.11682	0.00351932	0.0288036
LOC105335260	-1.79694	6.82e-06	0.000239906
LOC105335265	1.55919	3.05e-06	0.000128041
LOC105331156	1.9674	0.00116143	0.0125002
LOC105337249	2.44449	0.000312961	0.00476703
LOC105337238	1.37642	3.33e-10	5.53e-08
LOC105348796	3.75263	0.00637681	0.0433159
LOC105342604	-1.02705	0.000275735	0.00434661
LOC105333977	1.7989	1.47e-06	7e-05
LOC105333976	-1.13955	0.00213086	0.0198938
LOC105347543	-1.07826	0.00119769	0.0128103
LOC105341187	1.19543	3.14e-05	0.000796391
LOC117690431	1.89647	0.000549857	0.00732545
LOC105340778	-1.94857	7.12e-05	0.00152672
LOC105340795	-1.03304	5.04e-05	0.00115021
LOC105340777	2.77612	0.00185288	0.0178736
LOC105340776	-1.03182	0.000990871	0.0112026
LOC105330483	-1.38529	3.31e-07	2.05e-05
LOC105319538	1.83937	0.00383363	0.0304855
LOC117689738	5.38446	0.00509969	0.0373398
LOC105322229	1.83242	0.000520374	0.0070485
LOC105322817	-1.3322	7.93e-08	6.08e-06
LOC105342648	1.66618	0.000713532	0.00887212
LOC117690381	-5.60121	0.00248511	0.0223104
LOC105332933	-1.23348	0.00049469	0.00680891
LOC105349200	-1.21453	0.00769969	0.0494698
LOC105325928	-1.05631	0.00731227	0.0475971
LOC117690122	-1.00706	0.0055899	0.0395433
LOC117690127	37.196	5.24e-16	3.01e-13
LOC117690125	5.88158	0.000302557	0.00466264
LOC105324292	-1.57627	9.34e-05	0.00188011
LOC105326984	-1.21692	0.000291627	0.00454164
LOC105326975	1.41111	5.16e-05	0.00117298
LOC105330197	3.71817	9.99e-09	1.06e-06
LOC105332452	-2.4505	9.15e-07	4.72e-05
LOC105322501	2.48664	4.54e-09	5.36e-07
LOC105333554	-1.10614	0.00572932	0.0403397
LOC105344603	2.32735	0.00483014	0.0359085
LOC105332778	2.47688	0.00386338	0.0306512
LOC105324495	4.31761	3.5e-09	4.28e-07
LOC117690446	-1.66836	2.09e-05	0.000576177
LOC105333468	-1.89568	0.00628291	0.0429144
LOC105333809	1.32992	0.000630843	0.0080791
LOC105338626	-2.47312	0.000262357	0.00417398
LOC105338643	1.17049	0.00239169	0.0216737
LOC105338658	1.91524	0.000617237	0.00795048
LOC105326336	1.05387	0.00376019	0.030069
LOC117690449	-6.62192	4.91e-05	0.00112384
LOC105346177	-5.8602	0.000596405	0.00774426
LOC109620157	1.8539	1.65e-06	7.64e-05
LOC105320877	-8.03129	2.15e-08	2.03e-06
LOC105320878	-6.13623	1.04e-05	0.000334271
LOC105318949	-1.08504	0.000747534	0.0091773
LOC105330600	2.40194	9.09e-14	3.59e-11
LOC105330599	2.48311	4.03e-07	2.36e-05
LOC117689784	8.03629	1.77e-05	0.000511422
LOC117689783	2.95536	9.69e-14	3.7e-11
LOC105330636	6.18248	2.46e-17	1.69e-14
LOC109618388	6.80568	0.000989985	0.0112026
LOC105330590	1.34809	1.55e-06	7.32e-05
LOC105337659	1.12868	0.00222394	0.0205478
LOC105337846	-1.95168	0.00630656	0.0429599
LOC105327206	-6.51666	0.00416628	0.0324558
LOC105317220	1.72012	4.04e-08	3.56e-06
LOC105339654	1.30976	0.000160423	0.00283501
LOC105345068	-3.8908	0.000981437	0.0111372
LOC117689790	-1.06385	0.00772634	0.0495664
LOC117689797	1.83973	5.35e-07	2.98e-05
LOC117680445	1.23967	0.00695727	0.0459959
LOC105343457	1.25585	0.000349633	0.00519212
LOC117689822	7.0727	0.000745102	0.00916144
LOC105322656	8.40726	4.8e-06	0.000182245
LOC105322650	2.24052	3.52e-07	2.15e-05
LOC117689819	-1.27426	0.000935818	0.0107595
LOC105339762	2.64774	1.17e-05	0.000364525
LOC105339754	-1.59467	0.00678611	0.0451913
LOC117689834	-1.47419	0.00224878	0.0206978
LOC117690334	-7.8472	0.000101202	0.00200163
LOC117690335	-8.90091	2.31e-08	2.14e-06
LOC105333740	2.43505	2.17e-08	2.05e-06
LOC105348860	3.29324	0.000426303	0.00605803
LOC105339691	-2.34233	0.00186501	0.0179546
LOC105336285	-4.12474	1.92e-13	6.6e-11
LOC105330916	-2.92094	0.00289625	0.0249596
LOC117692228	-2.79997	2.93e-05	0.00075099
LOC105324789	-1.45622	3.36e-05	0.00083526
LOC105344199	1.86663	2.26e-11	5.18e-09
LOC105344195	1.81043	1.9e-05	0.000538008
LOC105344193	1.58365	3.6e-06	0.000144669
LOC105319569	1.405	0.00501499	0.0369068
LOC117691087	-1.1258	7.82e-05	0.0016401
LOC105335800	1.25824	1.34e-06	6.51e-05
LOC105335801	1.44516	0.000295343	0.00458667
LOC105325768	-1.96564	0.000314029	0.00477527
LOC105338833	2.91903	6.18e-09	6.99e-07
LOC117691092	-1.45322	0.000631221	0.0080791
LOC105339901	2.64085	6.59e-07	3.53e-05
LOC105344949	1.33062	1.67e-05	0.000486359
LOC117690707	10.4551	1.88e-11	4.44e-09
LOC105347244	2.04158	8.27e-06	0.000279136
LOC109618444	-3.51988	0.0057963	0.0406699
LOC105327541	-1.28317	5.15e-05	0.0011729
LOC105327547	1.37708	0.00351274	0.0287696
LOC117690721	1.15902	0.00243099	0.0219308
LOC105347749	1.86845	0.000111007	0.00213564
LOC105347787	1.414	0.00264387	0.0233271
LOC105334649	-1.37871	0.00219096	0.0203445
LOC105334650	1.26517	0.000154194	0.00274913
LOC117690733	-4.53062	1.26e-05	0.000388362
LOC105328289	-1.11657	0.00199662	0.0189341
LOC105325264	1.0627	4.33e-07	2.52e-05
LOC105318234	-1.72453	0.00096695	0.0110279
LOC105318237	-6.17574	0.00299645	0.0255851
LOC105318242	2.19222	9.98e-06	0.000324131
LOC105332265	1.78382	1.13e-06	5.64e-05
LOC105332262	1.91013	4e-07	2.35e-05
LOC105339620	1.43723	2.74e-07	1.76e-05
LOC105339629	1.79315	4.05e-05	0.000967682
LOC105339624	1.99028	0.000463362	0.00646266
LOC105326973	-2.21086	0.0030392	0.0258441
LOC117691508	-2.89574	0.000153475	0.00273833
LOC105323838	-7.04208	1.7e-05	0.000494458
LOC117691511	2.71248	0.000884326	0.0103002
LOC105347691	2.38532	3.08e-08	2.77e-06
LOC105347688	-1.78026	5.77e-06	0.000208733
LOC105347686	-1.70184	3.07e-06	0.00012877
LOC117691513	-8.61269	2.86e-07	1.81e-05
LOC117691520	-6.96266	4.91e-05	0.00112384
LOC117691664	-6.34074	0.00158861	0.015936
LOC117691665	-3.65097	0.00253731	0.0226664
LOC105335032	30.1487	2.6e-15	1.42e-12
LOC117691667	2.51799	3.43e-05	0.000846222
LOC117691676	7.13913	1.97e-09	2.66e-07
LOC105324446	-5.65982	0.000938983	0.0107784
LOC105335899	2.61971	1.81e-05	0.000520501
LOC105335902	1.44317	0.00715717	0.0469612
LOC105344936	4.65977	8.99e-07	4.65e-05
LOC105343909	3.13548	3.87e-08	3.44e-06
LOC105330962	1.3126	0.000130174	0.00240953
LOC105330954	2.15388	0.00286494	0.0247752
LOC105330764	1.25507	2.06e-05	0.000572361
LOC105330732	-1.07375	0.000419932	0.00598869
LOC105330685	1.1658	0.00588376	0.0410194
LOC105348917	1.47749	1.64e-12	4.6e-10
LOC105348931	1.06697	6.18e-05	0.00136028
LOC105320049	2.18712	2.43e-05	0.00064653
LOC105336942	2.74816	2.22e-22	3.15e-19
LOC105340849	1.28739	0.00121754	0.0129765
LOC105340855	3.08683	0.000325383	0.00490432
LOC117691164	-4.3285	0.00221328	0.0204885
LOC105334768	-1.22321	0.00410211	0.0320492
LOC105337047	-1.38875	8.81e-05	0.00179372
LOC105337074	3.63067	4.54e-19	4.56e-16
LOC105336910	1.9983	6.47e-08	5.14e-06
LOC105336925	-1.12247	0.00065011	0.00824602
LOC105336926	-1.7103	5.76e-05	0.00128511
LOC105320246	-3.20324	0.00105746	0.0117432
LOC105342946	-3.06183	3.17e-06	0.000131762
LOC105332881	1.7683	2.58e-05	0.000676743
LOC105339205	1.35395	2.08e-06	9.26e-05
LOC105339204	2.25069	2.25e-05	0.000606586
LOC117691038	-4.70267	0.00482455	0.0358891
LOC105344543	-1.03705	0.00264594	0.02333
LOC105339856	-2.25304	9.19e-08	6.87e-06
LOC105342968	-1.94637	6.7e-05	0.00145
LOC105346890	-2.95158	0.000236889	0.00384486
LOC105332800	1.21607	1.35e-06	6.51e-05
LOC105332808	1.33704	0.000586981	0.0076882
LOC105332809	-1.04619	0.000198484	0.00335265
LOC105332810	-1.05518	0.00018473	0.00317825
LOC105332814	2.13741	6.61e-08	5.22e-06
LOC117691193	6.13809	2.87e-15	1.54e-12
LOC117691194	5.30476	0.00328554	0.0273931
LOC105323077	-2.25016	0.00521601	0.0378591
LOC105335385	2.01867	0.000675077	0.0084823
LOC105321980	-2.90443	0.00439545	0.0335998
LOC105321986	-1.1442	0.00719117	0.0471049
LOC105324391	-3.1202	8.65e-05	0.00176578
LOC105336503	1.59103	1.01e-12	3.04e-10
LOC105348278	1.91276	9.72e-09	1.04e-06
LOC105347434	1.13541	0.000267288	0.00424401
LOC105348033	1.4365	0.00488278	0.0362104
LOC105342845	-4.82076	0.000177113	0.00307357
LOC105336833	-4.08032	0.00376872	0.0301185
LOC105327902	-3.32186	1.05e-07	7.81e-06
LOC105317576	-1.44344	0.00283695	0.0245981
LOC105346611	2.53156	3.13e-14	1.35e-11
LOC105342623	-6.23138	0.00507473	0.0372554
LOC105343052	-2.05158	5.95e-05	0.00131961
LOC105343047	1.77214	2.64e-10	4.49e-08
LOC105328206	2.63609	0.00040861	0.00587049
LOC105326635	5.7492	3.11e-10	5.24e-08
LOC105328060	1.9847	0.00404465	0.0317163
LOC105328062	2.73784	7.82e-06	0.000267611
LOC105328063	2.69365	1.21e-06	5.93e-05
LOC105326400	3.06609	1.37e-08	1.38e-06
LOC105346578	6.18418	5.53e-06	0.000203422
LOC117691913	4.9271	0.0017881	0.017367
LOC117691651	-1.96396	0.00780701	0.0499594
LOC105347667	1.04102	1.58e-06	7.39e-05
LOC105345550	1.65968	8.25e-06	0.000278715
LOC105345297	-1.0643	0.000184264	0.00317252
LOC117691048	-3.68739	0.000104138	0.00203767
LOC105320717	-1.42809	0.00420628	0.0326302
LOC105320719	2.2345	9.07e-08	6.81e-06
LOC105335271	4.39491	1.4e-18	1.12e-15
LOC105320721	-1.30774	3.32e-05	0.00082791
LOC105334145	5.50252	0.000224674	0.00370019
LOC105340473	-1.46498	0.00254023	0.0226784
LOC117692240	-3.26027	0.00470248	0.0352094
LOC105324718	1.91197	3.34e-09	4.13e-07
LOC117692207	-5.92455	0.00413684	0.0322473
LOC105324693	6.78937	0.000323234	0.00487523
LOC105325678	-1.63662	0.00139606	0.0143766
LOC105343985	-1.85177	0.000418946	0.00598172
LOC117691006	-4.93098	0.00683506	0.0454419
LOC105332496	1.30594	2.93e-07	1.85e-05
LOC109620108	8.15899	1.57e-06	7.36e-05
LOC105318542	-6.24668	2.2e-08	2.06e-06
LOC105321998	-1.56352	0.00187264	0.0179993
LOC117692125	36.1424	2.46e-15	1.38e-12
LOC117692124	4.75936	2.9e-07	1.83e-05
LOC117690641	5.24323	0.00549236	0.0391032
LOC117692099	8.73702	0.000236874	0.00384486
LOC105348171	-4.40406	8.44e-06	0.000283397
LOC117692287	6.99232	0.00390722	0.0309207
LOC105348474	8.50935	0.00011985	0.00226595
LOC105340441	5.58809	0.000866232	0.010177
LOC117691688	-9.60796	0.000221477	0.00366395
LOC105323724	1.61191	0.000520185	0.0070485
LOC105335473	2.08816	0.000733522	0.00904699
LOC105344636	1.22618	0.000991089	0.0112026
LOC105346981	5.29687	0.00511105	0.0373853
LOC105337653	-6.4545	1.62e-05	0.000473252
LOC117691711	24.4653	5.52e-08	4.52e-06
LOC105348125	3.91915	3.11e-07	1.94e-05
LOC105348126	4.87047	6.85e-05	0.00147886
LOC117691940	-2.57893	0.00107884	0.0118939
LOC117692321	6.40182	0.00103212	0.0115351
LOC117691039	3.51103	6.96e-08	5.44e-06
LOC117691043	4.00969	0.00740828	0.0480661
LOC105348141	2.03675	4.06e-06	0.000159983
LOC105318842	1.35599	8.22e-06	0.000278436
LOC117691799	-1.29288	0.000116513	0.00221853
LOC117691811	-1.58882	0.00424194	0.0327696
LOC105340102	-3.77073	0.00178785	0.017367
LOC105346268	2.15237	0.000677689	0.00850625
LOC105328222	7.80801	9.6e-07	4.92e-05
LOC105328223	1.54722	0.000423888	0.0060344
LOC105328231	-1.12108	0.000332285	0.00499263
LOC105328254	4.60696	0.002426	0.0219022
LOC105343187	-1.32045	4.13e-06	0.000161927
LOC105343192	2.55257	0.00109777	0.0120301
LOC105343193	2.53753	0.00195512	0.018636
LOC105343198	-4.14435	8.38e-05	0.00172347
LOC105343203	1.93712	8.79e-11	1.74e-08
LOC105336909	1.09096	8.44e-06	0.000283397
LOC105345355	-1.73754	0.000202176	0.00341024
LOC105337533	1.42452	0.00227047	0.0208338
LOC105336108	1.27544	0.00571334	0.0402389
LOC105336100	-2.59657	0.00639253	0.043386
LOC105324341	3.41724	0.00015722	0.00278874
LOC117691756	-6.24895	0.000322219	0.0048665
LOC105334107	-1.26451	0.00167697	0.016609
LOC105334105	6.85728	0.00101648	0.0113985
LOC105343686	-2.03131	0.00298616	0.0255334
LOC105324241	3.34017	3.35e-07	2.07e-05
LOC105347087	-1.40321	0.000632185	0.0080868
LOC105347092	2.71123	0.00110297	0.0120596
LOC105347095	2.40048	0.000472797	0.00656384
LOC105347094	2.19337	0.0026237	0.0232086
LOC105320085	-1.18225	0.000142391	0.00258267
LOC105320078	3.4086	0.000387668	0.00563534
LOC105319709	-1.58478	0.00267068	0.0234601
LOC105340716	3.83862	2.24e-05	0.00060576
LOC117692309	1.90071	0.00458811	0.034568
LOC105331749	1.50868	0.00271759	0.0237763
LOC105346885	-1.61538	0.00443028	0.0337376
LOC105339989	-2.61488	1.12e-08	1.17e-06
LOC109619421	1.46234	0.00153908	0.0155372
LOC105326634	9.14415	0.00340197	0.0281013
LOC105339386	-1.56279	0.00071677	0.00890399
LOC105323054	1.49597	0.00624583	0.0427531
LOC105343667	-1.43061	0.00147067	0.0149721
LOC117691276	3.32845	6.24e-05	0.00137155
LOC117691282	5.72426	0.00152156	0.0153991
LOC105333663	3.83051	0.00392553	0.031032
LOC105345826	1.87258	1.08e-06	5.39e-05
LOC105345824	1.92285	0.00013126	0.00242246
LOC105324468	1.79429	9.69e-09	1.04e-06
LOC105343684	1.79529	1.87e-05	0.000533833
LOC105332334	1.15774	0.00288995	0.0249174
LOC105332338	3.20213	3.63e-13	1.2e-10
LOC117691289	8.71915	7.16e-06	0.000249546
LOC105332276	-5.87183	9.27e-06	0.000304522
LOC105331285	-1.63765	0.00152755	0.0154402
LOC105337314	3.31843	4.52e-22	6.05e-19
LOC117691402	-1.90758	0.0006977	0.00871203
LOC105331158	-3.35956	0.000101548	0.00200163
LOC117691435	-3.11474	0.0040568	0.031757
LOC105334869	-1.25268	0.00732013	0.0476283
LOC105334868	3.5543	0.00129391	0.0135861
LOC105334867	4.44616	0.000175293	0.00304638
LOC117692197	7.02992	0.00587812	0.0410002
LOC117690616	2.509	0.00381472	0.0303974
LOC117690803	-7.12088	0.00442847	0.0337345
LOC105333432	3.29688	0.000359586	0.00529747
LOC117680354	5.63965	6.61e-10	1.01e-07
LOC105338686	6.25846	1.17e-08	1.22e-06
LOC105334847	2.00973	4.6e-07	2.64e-05
LOC117691995	5.88993	0.00598727	0.0414803
LOC117691486	2.12939	0.00214182	0.0199729
LOC117692105	-1.98622	0.000157208	0.00278874
LOC105324785	-1.57311	0.000114573	0.00218713
LOC117692186	6.79227	0.00251781	0.0225381
LOC105334814	3.8724	9.15e-17	5.8e-14
LOC105346778	-6.48862	0.00292878	0.0251859
LOC117692266	1.53056	0.00217789	0.0202466
LOC105320825	2.23175	0.000340813	0.00508937
LOC105333412	-1.27679	0.00586149	0.0409234
LOC105334815	3.1367	1.62e-11	3.89e-09
LOC117680358	4.50921	7.06e-53	8.5e-49
LOC117690620	-4.36846	0.000711564	0.00885302
LOC105345118	-1.78113	2.72e-07	1.75e-05
LOC105348902	-1.31301	0.00339794	0.0280872
LOC105348903	-2.76332	0.000872257	0.0102189
LOC105334954	1.31847	0.000162436	0.00286009
LOC117691343	-2.45694	0.00625101	0.0427629
LOC117691095	-1.67208	0.000556562	0.00738634
LOC105342479	7.61403	0.00288006	0.0248645
LOC105321268	-2.40814	0.00122851	0.0130588
LOC105321257	-1.06301	0.00472047	0.0352892
LOC105348700	-1.23448	0.000956256	0.0109422
LOC117691782	3.5254	6.3e-07	3.42e-05
LOC105320503	1.88951	0.000271916	0.00429766
LOC105320502	2.11966	0.000172553	0.00300309
LOC117691582	-2.13572	0.000962072	0.0109879
LOC105343608	-1.37162	0.000107102	0.00207704
LOC117691583	-2.79515	0.00320952	0.0269079
LOC105329988	5.01916	2.91e-06	0.000123433
LOC117691585	6.25953	0.00767785	0.049369
LOC117691586	9.83301	0.00248394	0.0223104
LOC117691587	7.34806	0.00700601	0.0462513
LOC117691588	20.5523	3.85e-19	4.03e-16
LOC105318792	3.29192	0.00636487	0.0432592
LOC117690666	-3.71047	0.00731336	0.0475971
LOC105329152	1.73779	0.00319157	0.0268139
LOC105331678	-1.00183	0.000851851	0.0100532
LOC105343473	-1.48482	0.00134278	0.0139568
LOC117691606	-1.18698	0.00272045	0.0237763
LOC105322056	1.0519	1.06e-06	5.35e-05
LOC117691616	-1.56803	0.000999231	0.0112642
LOC105323752	-2.12918	0.000939701	0.0107784
LOC117692215	-1.28854	9.14e-06	0.000301427
LOC105341786	-1.39955	0.00460782	0.0346623
LOC117692219	-1.44681	0.000684029	0.00857242
LOC105332241	-6.07264	0.00540273	0.0386618
LOC105335290	-1.80639	8.56e-05	0.00175168
LOC105337800	-1.92522	0.000664081	0.00837034
LOC117691871	16.155	2.75e-05	0.000712764
LOC117691886	4.10013	0.000258733	0.00412722
LOC105324058	-1.15076	0.00203962	0.0192566
LOC117691883	2.59511	0.00743828	0.0482017
LOC117691876	-1.60342	0.000694219	0.00868207
LOC117691873	8.38253	5.82e-05	0.00129461
LOC105331471	2.10707	1.08e-05	0.000343901
LOC105331452	1.06852	1.93e-05	0.000545821
LOC117691134	-2.2519	0.00204182	0.0192566
LOC117691469	-5.80056	0.00449082	0.0340266
LOC105320254	1.44955	0.000218618	0.00363663
LOC117691785	7.97418	0.00347001	0.0284641
LOC105321298	3.17332	8.12e-07	4.26e-05
LOC105324393	-1.79343	0.00505146	0.0371072
LOC105338489	-1.12633	0.000897754	0.0104113
LOC105338488	-5.56698	0.00127018	0.0133894
LOC105325383	-1.23868	0.000132652	0.00243908
LOC105327172	-3.16749	0.000131581	0.00242494
LOC105322644	2.18068	0.00429677	0.03304
LOC117692690	-3.96928	0.00358212	0.02912
LOC105318750	1.28021	0.00689778	0.0457409
LOC105318736	1.52377	2.07e-06	9.26e-05
LOC105318731	-1.64055	0.00516415	0.0376175
LOC105318724	-5.004	6.31e-06	0.000224542
LOC105318726	-1.35236	0.000129969	0.00240953
LOC105325905	1.07995	0.000394671	0.00571301
LOC105320171	2.27863	0.0058932	0.0410615
LOC105320187	1.44447	3.58e-06	0.000144076
LOC105344189	2.2385	1.99e-07	1.36e-05
LOC117692570	-7.08485	0.00158343	0.0158983
LOC105346951	-1.05629	0.00191622	0.018345
LOC105346972	1.86258	2.49e-05	0.000657506
LOC105347034	-1.08153	0.0064443	0.0436022
LOC117692579	39.1684	9.25e-18	6.55e-15
LOC117692982	-3.87587	0.00573157	0.0403437
LOC109619461	-2.33692	0.00082702	0.00985672
LOC105333759	-1.3533	8.04e-05	0.00167157
LOC105324973	-1.12026	0.0039475	0.0311851
LOC105324967	3.15721	4.59e-06	0.000175575
LOC105324965	1.06245	0.0021291	0.0198851
LOC105324964	1.31635	7.37e-05	0.00157111
LOC105324295	-1.19653	0.00388471	0.0307698
LOC105339123	-3.2499	5.05e-10	8.05e-08
LOC105339122	1.8786	6.22e-09	7e-07
LOC105335030	2.53503	3.04e-09	3.83e-07
LOC105321089	1.48332	3.69e-07	2.22e-05
LOC105321095	1.36887	0.000227334	0.00372756
LOC105321098	-1.29326	0.00638374	0.0433386
LOC105321099	-2.29492	3.25e-05	0.000819131
LOC105321100	1.17083	6.35e-05	0.0013899
LOC105321103	1.32656	4.63e-08	3.93e-06
LOC105321122	-2.86525	0.00228468	0.0209243
LOC117692606	3.30103	0.00517208	0.037651
LOC117692608	-4.93564	0.00568936	0.0401051
LOC105331594	-1.37964	0.00186637	0.0179606
LOC105331599	-1.03279	4.86e-06	0.000184016
LOC105340542	-3.768	0.0020573	0.0193798
LOC105340550	2.65822	0.000450994	0.00631943
LOC105321704	2.29637	2.38e-07	1.56e-05
LOC105321715	-1.00135	0.00115967	0.0124868
LOC105319318	1.14776	0.00653667	0.0440416
LOC105348553	2.30204	2.56e-07	1.67e-05
LOC105348555	1.33942	5.24e-06	0.000194741
LOC105345379	1.20185	5.19e-07	2.9e-05
LOC105345372	1.50828	0.000878966	0.010254
LOC105332312	1.18562	8.32e-08	6.32e-06
LOC105332313	1.01788	0.000494278	0.00680713
LOC105344686	-1.30304	5.86e-09	6.75e-07
LOC105334712	2.02687	7.82e-05	0.0016401
LOC105334704	-1.36677	0.00084924	0.0100371
LOC109619584	3.12348	0.00177746	0.0173195
LOC117692784	-2.0557	0.0042037	0.0326206
LOC105346747	1.14568	0.0053716	0.0385077
LOC105344977	1.46698	0.00266985	0.0234601
LOC105344974	1.25209	0.000254331	0.00407319
LOC105318257	-1.60917	2.07e-05	0.000573169
LOC105328597	1.14864	0.000112704	0.00215966
LOC105328599	-1.03918	0.00116364	0.0125184
LOC105346617	-3.79781	0.00133952	0.0139398
LOC105333590	1.80688	0.00547452	0.0390248
LOC105330532	-2.92763	1.06e-06	5.33e-05
LOC117692474	-9.23629	0.00116928	0.0125678
LOC105325468	-1.24596	3.33e-05	0.000829107
LOC117680797	-1.32154	0.00133976	0.0139398
LOC105322125	-1.30917	0.00206165	0.0193973
LOC105344246	-1.76616	0.000112881	0.00216134
LOC105332302	2.56426	0.00597897	0.0414803
LOC105337200	-4.72264	1.71e-05	0.000495294
LOC117693112	-6.36414	1.61e-06	7.51e-05
LOC105342870	-1.69302	0.00696292	0.0460126
LOC105331925	-1.51215	1.51e-05	0.000450331
LOC105331924	1.05092	6.41e-05	0.00140077
LOC105317396	1.13653	0.00015318	0.0027351
LOC105326485	3.77404	4.95e-07	2.78e-05
LOC105326489	1.93431	0.0022836	0.0209225
LOC105326491	2.66237	4.83e-05	0.00110962
LOC117692835	1.36322	0.000282217	0.00442562
LOC105336238	-1.36317	0.00059705	0.00774846
LOC105343568	7.29678	0.000647065	0.00821605
LOC105322850	1.23385	0.00543755	0.0388072
LOC105322853	-1.22162	0.00107366	0.0118685
LOC105338896	1.47313	0.00581629	0.0407496
LOC105338888	-1.88939	0.000743425	0.00915016
LOC105323797	4.31932	0.000899636	0.0104281
LOC105341366	3.38313	2.56e-10	4.38e-08
LOC117693026	2.89584	4.45e-06	0.00017235
LOC105349131	2.9617	0.000292585	0.00455264
LOC105344847	1.22945	4.13e-05	0.000980368
LOC105329069	1.65948	0.00236404	0.0214796
LOC105329077	-1.26183	0.0062966	0.0429284
LOC109617967	1.91435	0.00419227	0.0325653
LOC105337901	2.22279	2.03e-05	0.000567998
LOC105337908	4.96137	0.00314245	0.0265
LOC109619958	2.60936	0.000443122	0.00623815
LOC105344123	-1.6852	3.42e-05	0.000846222
LOC105344112	1.61965	2.59e-07	1.68e-05
LOC105327516	1.28506	0.00373572	0.0299343
LOC105327512	-6.51823	0.000595639	0.00774265
LOC105329588	1.13524	2.98e-05	0.000760343
LOC105332844	1.06512	4.46e-06	0.00017235
LOC105332864	2.6191	6.77e-05	0.00146356
LOC105347209	2.75401	0.00286265	0.0247675
LOC105347208	-1.53308	0.000944217	0.010825
LOC105338617	-1.39682	0.00296558	0.0254025
LOC105335582	-1.41313	0.000127526	0.00238302
LOC105335590	1.70951	0.00633859	0.0431244
LOC105332749	-7.41639	0.000440449	0.00620778
LOC105344734	2.18849	2.61e-05	0.00068355
LOC105344726	1.59267	0.0021671	0.0201618
LOC105344725	1.17707	0.00332738	0.0276654
LOC109620783	2.38708	3.94e-05	0.000947354
LOC117692646	-5.87386	0.000562148	0.00743981
LOC105332658	1.54983	0.000219459	0.0036439
LOC117692881	-2.34365	0.00446657	0.0339282
LOC105335885	-2.12027	5.78e-06	0.000208733
LOC105337759	-1.52357	5.27e-05	0.001194
LOC105345603	1.07361	0.00587929	0.0410002
LOC105345608	1.23259	0.00183633	0.0177369
LOC105337748	-1.02404	0.000453089	0.0063451
LOC105337745	-1.28965	0.00628141	0.0429144
LOC105324175	3.59002	0.000205092	0.00344734
LOC105337743	2.40186	0.00609006	0.0420186
LOC105328632	1.53613	7.51e-06	0.000259856
LOC105328670	1.61874	0.00010553	0.00205489
LOC105318653	-2.26634	0.000129751	0.00240953
LOC105318656	1.18336	0.000180153	0.00311735
LOC105318659	8.36312	3.33e-30	8.02e-27
LOC105318660	7.31798	7.45e-17	4.85e-14
LOC105318664	1.79594	0.000103157	0.00202011
LOC105317516	-1.88392	1.29e-09	1.81e-07
LOC105317468	1.00641	0.000853677	0.0100649
LOC105317472	1.83656	7.08e-06	0.00024698
LOC105317482	-1.06666	0.00589999	0.0410969
LOC109619034	-1.57191	0.0024748	0.022251
LOC105324349	-2.27317	0.00115206	0.0124326
LOC105340467	-1.09785	2.76e-05	0.000715242
LOC105340347	-1.22784	0.000119258	0.00225654
LOC105330289	2.69078	0.00615317	0.0423582
LOC117692716	3.10603	0.00430655	0.0330883
LOC105330318	5.89677	4.35e-07	2.53e-05
LOC105322893	-1.46132	0.00352048	0.0288036
LOC105345343	-2.48631	5.31e-06	0.000196776
LOC105345294	3.41495	1.73e-07	1.21e-05
LOC105345284	-1.24692	0.00439768	0.0336063
LOC105327151	1.06046	0.000505814	0.00691461
LOC105324245	1.38927	1.46e-05	0.000438303
LOC105340803	2.87693	1.07e-09	1.53e-07
LOC105340704	1.14795	0.00191102	0.0183025
LOC105325263	1.45358	0.000357323	0.00528027
LOC105325230	-1.25173	4.9e-08	4.11e-06
LOC105325198	-1.05742	5.45e-05	0.00122585
LOC105343481	-1.82923	0.00535505	0.0384758
LOC105321823	2.01466	7.38e-07	3.91e-05
LOC105321830	-1.12588	4.18e-05	0.000986909
LOC105321837	1.50446	1.79e-06	8.18e-05
LOC105321841	1.35559	0.0017023	0.0167634
LOC117693086	2.29576	0.00132141	0.0137971
LOC105321854	-3.48339	0.00435476	0.0333629
LOC105329659	-1.6354	0.00456802	0.0344489
LOC105329654	-1.03693	0.00497446	0.0367208
LOC105346507	-1.96198	5.56e-06	0.00020379
LOC105346505	1.42835	3.97e-05	0.000952828
LOC105326178	1.85618	1.1e-10	2.13e-08
LOC105326200	1.72134	1.35e-06	6.54e-05
LOC105326206	2.71359	3.32e-05	0.00082791
LOC117692518	5.08915	0.00108126	0.0119141
LOC117692519	3.34942	9.94e-06	0.000322973
LOC105326222	-1.03327	0.000136027	0.00249162
LOC105346116	1.00082	0.00592701	0.0412612
LOC105338316	-1.12653	0.00357548	0.0290954
LOC105322324	-1.20766	0.00172578	0.0169427
LOC105322323	1.22623	0.00456382	0.0344281
LOC105322326	1.53877	8.16e-08	6.24e-06
LOC105319380	1.44608	5.16e-07	2.89e-05
LOC117692526	5.28615	0.00437526	0.0334987
LOC105323789	-2.32219	4.79e-07	2.73e-05
LOC117692966	2.28817	0.000104346	0.00203843
LOC117692967	3.31051	4.13e-06	0.000161925
LOC117692965	3.97037	4.62e-08	3.93e-06
LOC105318134	3.11679	1.17e-11	2.9e-09
LOC105318182	-2.10649	0.00178251	0.0173445
LOC105343701	-1.49925	1.18e-05	0.000364779
LOC105343714	1.91673	0.000540122	0.00722773
LOC105343713	3.11567	0.000154658	0.00275332
LOC105343716	-1.16282	0.000110742	0.00213224
LOC105337299	1.78282	0.0003928	0.00569276
LOC105337286	-5.80006	0.000744546	0.00915929
LOC105337285	-1.37171	3.29e-05	0.000826291
LOC105333971	-1.12729	3.35e-06	0.000137225
LOC105321266	1.52861	3.46e-09	4.25e-07
LOC105333964	-2.65031	4.36e-05	0.00101925
LOC117692744	-4.03131	1.29e-08	1.33e-06
LOC117692745	-5.38579	7.69e-05	0.00162334
LOC105342159	3.34144	2.12e-05	0.00058241
LOC105342158	-4.13588	0.00643008	0.0435672
LOC117692750	5.70292	0.00521303	0.0378591
LOC109618985	4.04514	1.11e-07	8.15e-06
LOC105340558	4.24601	4.5e-06	0.00017336
LOC105345993	3.69076	0.00186874	0.017969
LOC105338830	1.3458	0.00465709	0.0349565
LOC105324823	1.98093	5.6e-06	0.000204608
LOC105324821	1.36565	2.55e-05	0.000669405
LOC105324812	1.03463	0.00206489	0.0194134
LOC105338309	-1.22101	4.04e-05	0.000965692
LOC105341525	-6.65381	0.000936918	0.0107618
LOC105341531	1.18371	2.29e-05	0.000617059
LOC105334535	-2.3173	3.68e-06	0.000147318
LOC105333493	1.08142	0.00695236	0.0459932
LOC105344211	2.76283	1.05e-12	3.12e-10
LOC105344212	2.63178	1.86e-06	8.44e-05
LOC105344214	2.53813	5.06e-06	0.000190739
LOC105344248	-1.01468	1.95e-07	1.33e-05
LOC105343119	1.43738	0.000541481	0.00724189
LOC105343122	-2.08696	1.12e-05	0.000353122
LOC105343131	-1.17884	0.000131149	0.00242246
LOC105343134	1.01727	0.00018277	0.00315131
LOC105318110	-1.88124	0.00770614	0.0494779
LOC105330752	4.14033	0.00548671	0.0390885
LOC105330746	-1.16205	0.00214467	0.0199918
LOC117692398	4.65949	8.6e-05	0.00175638
LOC105320409	3.62785	1.29e-13	4.66e-11
LOC117692397	4.74393	5.91e-06	0.000211744
LOC105320407	4.14895	8.11e-05	0.00167528
LOC105334232	-2.56785	8.46e-08	6.41e-06
LOC105324177	-1.13782	4.29e-05	0.00100727
LOC105343246	1.91284	0.000127058	0.0023776
LOC105343245	1.12124	3.31e-05	0.00082791
LOC105343240	-1.2053	0.00353975	0.0289078
LOC105343238	1.48779	4.78e-07	2.73e-05
LOC105343239	-1.00977	0.00288836	0.0249174
LOC109619526	-1.1012	0.00526391	0.0380938
LOC105329759	6.40906	0.000296078	0.0045888
LOC105329762	1.25324	1.09e-05	0.00034674
LOC105329764	-1.12758	0.00335274	0.027809
LOC105320357	2.00898	0.00147996	0.0150349
LOC105340605	-3.60268	0.00510018	0.0373398
LOC105327904	1.17973	0.00105034	0.011693
LOC105327345	-1.0325	3.98e-05	0.000952828
LOC105334976	-4.76473	0.0054153	0.0387058
LOC105335545	1.03153	5.93e-05	0.00131741
LOC105335549	-1.13228	0.00189066	0.0181364
LOC105335552	3.29692	0.00244232	0.0220083
LOC105342284	-1.36237	0.00598559	0.0414803
LOC105342282	1.73972	0.00557071	0.0394652
LOC105345877	1.56496	1.9e-05	0.000538008
LOC105330140	-1.26034	0.000647727	0.00822013
LOC105344575	2.50128	8e-06	0.000273186
LOC105329942	-4.52397	4.17e-08	3.67e-06
LOC105338117	1.04313	4.06e-05	0.000968412
LOC105346999	4.89228	0.00340605	0.0281253
LOC105347016	2.32849	3.6e-08	3.23e-06
LOC109621073	3.01463	2.76e-11	6.21e-09
LOC105347012	1.91168	0.00294243	0.0252622
LOC105333137	1.26542	0.000106587	0.00207135
LOC105333128	1.94982	3.32e-06	0.00013664
LOC117680785	-2.05939	1.57e-05	0.000465229
LOC117680571	2.54959	0.000543392	0.0072594
LOC105334462	2.06552	7.21e-06	0.000251129
LOC105332246	1.07504	0.00491323	0.0363915
LOC105334454	-1.23898	0.00110395	0.0120648
LOC105336022	-1.48043	5.29e-05	0.00119536
LOC105336033	-2.02018	4.18e-05	0.000986909
LOC105333243	1.18517	0.000119036	0.00225411
LOC105333269	-5.30502	0.00659658	0.0443168
LOC105337532	-1.52416	0.00223438	0.0206126
LOC105333255	-1.41286	0.00171088	0.0168204
LOC105333263	1.05977	0.00123615	0.0131052
LOC105333268	2.13494	2.27e-08	2.11e-06
LOC105318798	1.06583	0.000203277	0.00342401
LOC105329775	1.05405	0.00232977	0.0212404
LOC105343296	-1.62986	3.18e-05	0.000805224
LOC105323463	1.67469	2.04e-05	0.000568696
LOC117680710	2.33228	0.000498906	0.00684978
LOC105335737	2.61729	8.83e-10	1.3e-07
LOC109620531	5.74349	0.00402896	0.0316213
LOC105327849	-1.0096	0.00143551	0.0147046
LOC105327846	4.10749	0.00400547	0.0314984
LOC117680726	2.99591	0.00165579	0.0164633
LOC117680731	2.33976	1.27e-06	6.18e-05
LOC105324179	1.37979	0.00624946	0.0427629
LOC105341619	1.21064	3.07e-08	2.77e-06
LOC105341623	1.02527	7.77e-05	0.00163754
LOC105341631	1.51749	4.73e-09	5.5e-07
LOC105338734	-1.13143	1.41e-07	1.01e-05
LOC105338732	-2.51678	5.17e-13	1.64e-10
LOC117680744	-6.92233	0.00454997	0.0343666
LOC117680746	1.32864	1.43e-06	6.86e-05
LOC105338836	1.16855	0.00034815	0.00518121
LOC105330109	-1.94184	0.000121289	0.00228777
LOC105332083	-2.05922	1.37e-08	1.38e-06
LOC105332160	1.22526	0.00464705	0.0349029
LOC105332271	-1.31359	8.66e-09	9.44e-07
LOC105327828	1.32584	0.000859931	0.0101209
LOC105348155	-1.11101	0.000905717	0.0104814
LOC105343414	1.45311	0.00131451	0.0137484
LOC105343375	4.74385	0.000775122	0.00943294
LOC117693058	3.24595	0.00151314	0.0153396
LOC105329408	-1.00468	2.11e-05	0.000580251
LOC105329409	2.14563	7.61e-08	5.89e-06
LOC105327127	2.1802	0.000143693	0.00260235
LOC117680421	2.35803	2.16e-05	0.000589288
LOC105327112	1.04764	0.000110548	0.00213022
LOC105318049	-1.02281	0.000192877	0.00328327
LOC105318047	-1.15455	2.44e-05	0.000647314
LOC105318037	1.38265	1.76e-05	0.000508734
LOC105322945	1.02233	0.00129697	0.0136123
LOC105322962	7.25972	0.000847451	0.0100307
LOC117692444	-6.26825	0.00128117	0.013474
LOC105335875	1.25492	0.000106633	0.00207135
LOC105321584	7.8114	8.17e-59	1.97e-54
LOC105344314	1.36503	0.00530244	0.038228
LOC105344317	-1.59923	0.000847136	0.0100307
LOC105323678	1.90459	3.31e-05	0.00082791
LOC105330418	1.66368	0.000348497	0.00518121
LOC105330424	1.34322	0.00340045	0.0280983
LOC105341067	-2.17638	0.00334217	0.0277309
LOC105331830	2.56493	8.54e-06	0.000284783
LOC105331821	1.21483	0.00143645	0.0147046
LOC105331819	2.52191	3.09e-09	3.87e-07
LOC105345796	1.16418	0.00118987	0.0127549
LOC105325556	3.7758	0.00298987	0.0255561
LOC117692494	29.3305	1.7e-10	3.08e-08
LOC105332044	2.43691	4.27e-07	2.49e-05
LOC105332045	-2.21226	0.000217654	0.00362311
LOC105332027	1.34615	3.42e-10	5.64e-08
LOC105332026	-1.32543	0.000164885	0.00289436
LOC105332014	5.56901	0.0011593	0.0124868
LOC105347587	-1.03543	0.00174625	0.0170845
LOC105345641	1.42515	2.69e-05	0.000700548
LOC105345643	-1.47418	1.79e-05	0.000513727
LOC105348547	-2.5008	0.000803762	0.00966217
LOC105340295	2.10502	0.00350308	0.02871
LOC117692902	2.49423	8.06e-05	0.00167352
LOC105326051	2.3511	1.24e-30	3.32e-27
Pepck	1.28165	0.000151472	0.00271063
LOC105330572	3.597	4.62e-06	0.000176547
LOC105326202	1.95308	3.56e-05	0.000872932
LOC105339888	-2.17709	2.11e-06	9.41e-05
LOC105342241	2.07815	0.000999364	0.0112642
LOC105342245	-1.14402	3.39e-06	0.000138336
LOC105321499	1.70565	0.00494682	0.0365615
LOC105321504	1.82714	0.000141356	0.00256947
LOC105321512	1.23419	0.000255239	0.004085
LOC105321516	2.09572	0.00137401	0.0142042
LOC105321517	-1.61323	7.81e-14	3.19e-11
LOC117692671	6.97669	0.00135615	0.0140557
LOC105328693	6.99047	0.00128156	0.013474
LOC105338521	1.0348	0.00127781	0.0134522
LOC105338623	1.34869	5.64e-05	0.00126168
LOC105338484	-1.06743	0.000355795	0.00526401
LOC105323732	-1.10778	6.54e-05	0.00142404
LOC105323740	1.56608	0.000581567	0.00763806
LOC105337914	-2.14242	0.00259157	0.0229666
LOC105341437	2.33305	0.00236611	0.0214903
LOC105341431	1.15322	0.00240233	0.0217483
LOC105330338	1.04793	1.07e-05	0.000343901
LOC105341422	1.62384	3.24e-06	0.000133993
LOC117680524	-3.08387	0.000252369	0.00404446
LOC117692989	-6.54529	0.00121291	0.0129462
LOC109619317	3.12244	3.93e-07	2.32e-05
LOC105334433	-2.91571	0.00574371	0.0403938
LOC105334430	1.76522	0.0014632	0.0149179
LOC105334422	1.34913	0.000158138	0.00279668
LOC105334420	1.61058	3.43e-06	0.000139401
LOC105323806	4.67703	3.95e-06	0.000156859
LOC105325104	9.44745	0.0010464	0.011658
LOC105318396	-2.02419	0.000585599	0.00768247
LOC117681156	1.74466	8.11e-05	0.00167528
LOC105336609	3.09088	0.00121014	0.0129262
LOC105336615	1.43273	5.69e-05	0.00127109
LOC109619787	2.28202	0.00418228	0.0325068
LOC105336626	2.66935	4.8e-05	0.00110644
LOC105336630	3.70553	0.00374769	0.0300102
LOC105336627	1.63727	0.000592752	0.00772758
LOC117680435	-1.20716	2.18e-05	0.000592434
LOC105346855	1.67147	0.00455348	0.0343824
LOC105346876	2.17368	7.78e-05	0.00163754
LOC105345433	1.35635	4.43e-06	0.000171687
LOC105334922	-1.35805	0.00680797	0.0452993
LOC105334943	2.4419	3.35e-05	0.000832604
LOC105345420	2.97836	1.17e-06	5.82e-05
LOC117681641	5.88755	6.19e-19	5.52e-16
LOC117681642	4.88777	1.13e-09	1.6e-07
LOC117681640	5.57734	5.86e-15	2.94e-12
LOC105345421	5.40951	5.97e-12	1.55e-09
LOC117681647	3.17954	0.000139228	0.00253867
LOC105330947	3.18494	0.00130244	0.0136403
LOC105321682	1.28035	0.000573594	0.00754569
LOC105330830	1.08824	0.000406865	0.00585083
LOC105330838	-1.04711	0.000390616	0.00567135
LOC105347334	-1.10488	0.000211523	0.00353325
LOC105317980	1.19783	0.00519795	0.0378143
LOC105317983	3.54426	0.000909451	0.0105064
LOC105328304	1.56432	0.00091252	0.0105318
LOC105320743	1.74861	8.65e-06	0.000287282
LOC105320748	1.84312	2.4e-05	0.000639862
LOC105320750	-1.79596	2.5e-06	0.000108199
LOC117681678	2.76246	1.98e-06	8.95e-05
LOC105321052	3.43257	0.000639857	0.00815894
LOC105348322	8.14918	0.00138189	0.0142673
LOC105342762	2.98315	4.28e-32	2.06e-28
LOC105322032	1.78319	3.07e-06	0.00012864
LOC105322031	-35.2397	1.14e-14	5.17e-12
LOC105342105	8.39279	6.77e-06	0.000238295
LOC117681027	6.48218	0.00504827	0.0371005
LOC117681028	7.16121	0.00106146	0.0117822
LOC105318003	1.40377	0.00305141	0.0259165
LOC105318012	1.09183	0.00571274	0.0402389
LOC105329708	-1.27385	3.89e-05	0.000939407
LOC105329718	1.65745	0.00343979	0.0282972
LOC105338588	1.14059	2.37e-05	0.000632572
LOC105338592	2.77164	0.000300415	0.00463259
LOC105348751	-4.07847	0.00687449	0.0456339
LOC105348744	1.37488	0.00356454	0.0290457
LOC105348742	1.20958	0.00178291	0.0173445
LOC105334150	-3.6724	3.69e-05	0.000899419
LOC105328887	2.44725	3.35e-06	0.000137225
LOC117681046	1.50016	0.0007071	0.00880657
LOC105323092	1.32745	9.15e-05	0.0018545
LOC105323095	1.40153	1.55e-05	0.000458689
LOC117681052	3.03823	3.26e-05	0.000821013
LOC105329094	1.00568	0.0066317	0.044426
LOC105329087	1.14862	2.02e-05	0.000566479
LOC105348739	-1.4062	0.00254665	0.0227021
LOC105344891	-1.13261	0.000609073	0.00786667
LOC105327465	-1.29817	2.16e-06	9.49e-05
LOC105348927	-1.03304	0.00693847	0.0459392
LOC105348925	-1.98701	2.19e-05	0.000593657
LOC105322517	-1.89199	0.000352428	0.00522396
LOC105348226	1.46869	1.34e-08	1.37e-06
LOC105347800	1.50868	0.00158059	0.0158764
LOC105347805	-2.39391	1.54e-11	3.78e-09
LOC105338902	-4.68621	0.000966122	0.0110247
LOC105319738	1.36805	4.91e-08	4.11e-06
LOC105327752	1.00496	1.62e-05	0.000472384
LOC105327750	-1.02381	1.92e-07	1.32e-05
LOC105327744	-1.04131	0.00420188	0.0326171
LOC109620127	-3.76292	0.00202871	0.0192006
LOC105336318	1.21864	1.07e-05	0.000343901
LOC105330299	-1.19629	0.00137039	0.014179
LOC105331264	-1.29253	0.000651475	0.00825899
LOC105325227	-1.19911	0.000239302	0.00387447
LOC105325231	2.01055	0.000139861	0.00254829
LOC105321811	2.01405	0.000316535	0.00480125
LOC105335571	1.79455	0.000822059	0.00982189
LOC105328038	-1.45885	0.000835196	0.00993941
LOC105334998	3.79373	3.28e-07	2.04e-05
LOC105322799	1.31738	0.00230404	0.021057
LOC105322800	1.99944	8.81e-06	0.000292409
LOC117681842	2.63606	5.17e-06	0.000192983
LOC105342154	2.01258	1.23e-06	6.01e-05
LOC105342155	2.04194	8.35e-06	0.000281376
LOC105337427	-1.42608	0.00625856	0.0427983
LOC105328962	2.69757	2.18e-07	1.45e-05
LOC105346014	1.74136	5.04e-13	1.62e-10
LOC105334370	-1.77784	0.00206689	0.0194246
LOC105338068	1.07702	0.00018048	0.00312076
LOC105343644	1.07837	0.00609162	0.0420186
LOC105343641	5.54887	0.00663613	0.044426
LOC105320794	-5.82095	0.00224223	0.0206553
LOC105320786	-1.02701	0.000733539	0.00904699
LOC117681555	7.46441	0.000129485	0.00240841
LOC105347820	2.14826	0.000109564	0.00211752
LOC105347807	-1.44355	2.54e-05	0.000666643
LOC105347806	-1.09034	0.00043273	0.00612048
LOC105321893	-2.65644	1.71e-11	4.07e-09
LOC105340983	4.55231	1.19e-19	1.44e-16
LOC117681566	-6.3709	1.45e-05	0.000435459
LOC105345692	-1.1428	0.00192332	0.0183983
LOC105346279	2.34827	7.39e-12	1.89e-09
LOC105322262	2.43748	1.92e-09	2.6e-07
LOC105344015	1.46398	0.00207485	0.0194841
LOC105322179	-1.24018	0.00727978	0.047494
LOC105325535	1.35417	0.00432069	0.0331463
LOC105325555	1.57343	0.00300576	0.0256373
LOC105325620	1.06205	3.94e-05	0.000947354
LOC105325625	-2.25183	3.98e-09	4.77e-07
LOC105344265	1.28339	0.00223826	0.0206405
LOC105344264	1.42095	0.00725221	0.0473783
LOC105344259	2.52275	0.00413042	0.0322181
LOC105344258	1.32401	0.000157226	0.00278874
LOC105344257	1.22602	0.00266115	0.0234046
LOC105337267	-1.78859	1.56e-08	1.55e-06
LOC105337236	-1.32227	7.96e-05	0.00165674
LOC105322668	-1.54563	3.15e-06	0.000131308
LOC117681583	-1.71599	0.000373303	0.00544762
LOC105333287	1.3774	0.00337708	0.0279628
LOC105332474	2.73462	0.000298441	0.00461396
LOC105329418	-1.60076	7.55e-06	0.000261048
LOC105346006	-1.47898	4.35e-05	0.00101773
LOC105346003	1.08435	0.00224243	0.0206553
LOC105346005	1.46547	0.000102862	0.00201597
LOC105343923	1.75548	0.000221276	0.00366315
LOC105343926	1.75863	2.05e-06	9.25e-05
LOC105324565	-1.29401	0.00619995	0.0425586
LOC105321883	1.40519	0.00049362	0.00680196
LOC105321891	4.92284	1.53e-05	0.000454688
LOC105321886	6.21008	4.13e-31	1.24e-27
LOC105321887	4.69387	2.15e-13	7.28e-11
LOC105338919	1.05972	0.00198471	0.0188508
LOC105338916	1.99957	0.00168619	0.0166729
LOC105330370	-1.73879	5.04e-05	0.00115021
LOC105338607	-1.18896	0.00263979	0.0233227
LOC105338614	1.25084	1.1e-07	8.1e-06
LOC105323010	-1.34298	2.86e-06	0.000121543
LOC105324334	2.05006	2.65e-06	0.000113836
LOC117680970	-2.17854	0.00535916	0.0384758
LOC105344168	-1.73759	8.68e-08	6.56e-06
LOC105321242	-2.1406	0.00714075	0.0468918
LOC105321237	-1.43545	0.00697913	0.0460944
LOC105321226	3.38662	3.07e-11	6.79e-09
LOC105339481	1.01135	0.00341763	0.0281857
LOC105339474	-1.00307	0.000108866	0.00210623
LOC105336939	-5.67791	0.00649163	0.0438362
LOC105320698	4.17086	5.5e-07	3.05e-05
LOC105338203	-4.00864	0.00178391	0.0173472
LOC117680318	1.7125	0.000970519	0.0110477
LOC105334663	1.23795	0.0027994	0.0243514
LOC105345618	1.92303	4.31e-06	0.000167904
LOC105345634	2.56072	9.3e-05	0.00187507
LOC105317854	2.71688	0.000304451	0.00467387
LOC105317849	1.92676	4.9e-05	0.00112359
LOC105317846	-2.95229	0.00526308	0.0380938
LOC105337579	5.7026	0.000485811	0.00670971
LOC105317759	-1.19027	0.000794706	0.00957287
LOC105320563	-1.16992	0.00747853	0.0483715
LOC105320559	3.81903	3.97e-07	2.34e-05
LOC117681525	-3.99236	0.000753894	0.00924124
LOC105317590	1.42488	0.000392369	0.00568994
LOC105317585	2.54909	0.000296242	0.0045888
LOC105345158	-1.0932	0.000683541	0.00857077
LOC105324943	2.87887	0.00431105	0.0331018
LOC105335241	5.93847	0.000713836	0.00887212
LOC105334795	-4.81696	3.3e-05	0.000827408
LOC105340064	2.90387	6.98e-07	3.72e-05
LOC105340129	1.25575	0.000599253	0.0077645
LOC105327403	-1.04806	0.00455676	0.0343924
LOC105327400	3.15448	9.83e-14	3.7e-11
LOC105346988	1.80059	1.47e-06	7e-05
LOC105346990	2.67965	7.64e-06	0.000263241
LOC105346991	2.20813	6.54e-07	3.53e-05
LOC105346992	2.53065	7.26e-13	2.24e-10
LOC105341954	1.25336	0.0036184	0.0292911
LOC105341952	-2.20407	0.000128441	0.00239727
LOC105339598	1.91435	0.000152042	0.0027188
LOC105339597	5.4909	1.2e-12	3.51e-10
LOC105323946	1.68739	1.36e-09	1.89e-07
LOC105346300	3.94943	4e-06	0.000158651
LOC105319137	2.02012	0.00521826	0.0378591
LOC105324357	-1.50022	0.000303342	0.00467173
LOC105338423	1.23187	0.00183651	0.0177369
LOC117681494	1.18384	0.000177934	0.00308337
LOC105338427	1.6112	0.00539706	0.0386327
LOC105330447	-1.64024	0.000642378	0.00816946
LOC105330445	1.47768	0.00107271	0.0118634
LOC105322309	1.27859	0.0029227	0.0251527
LOC105317894	1.32239	8.01e-06	0.00027325
LOC105343948	-1.2793	9.21e-05	0.00185929
LOC105330179	1.87142	0.0074751	0.0483623
LOC105327014	-1.81742	0.00354966	0.0289637
LOC105327012	1.60518	0.000655935	0.008293
LOC105339817	-1.14775	0.000507838	0.00692971
LOC105339813	-1.12378	0.00225925	0.0207642
LOC105321056	-2.48169	0.00109354	0.012
LOC105327640	1.43177	0.00117731	0.0126316
LOC105317679	6.58936	1.9e-25	3.51e-22
LOC105345248	1.08126	2.48e-05	0.00065407
LOC105345254	1.25431	4.64e-05	0.00107664
LOC117681824	-2.86777	0.00480219	0.0357559
LOC105338663	1.79293	2.97e-05	0.000759565
LOC105338661	4.26393	0.00186136	0.0179338
LOC105336690	-2.00455	0.00119661	0.0128045
LOC105329888	1.63201	0.00600999	0.0415924
LOC105326697	-1.37643	5.33e-06	0.000197315
LOC105335235	-1.36921	0.00087286	0.010221
LOC105326808	2.44929	0.000244609	0.00394106
LOC105324995	-1.88197	1.26e-10	2.43e-08
LOC105325135	-1.05063	0.00460472	0.0346497
LOC105341203	1.08741	0.0019657	0.0187219
LOC105319293	-1.00926	0.00476269	0.0355387
LOC105348338	-1.26504	0.00536324	0.0384821
LOC105348340	-1.88887	0.00227363	0.0208549
LOC105331129	-1.20269	0.0047596	0.0355376
LOC105326124	-1.14774	0.00178564	0.017357
LOC105326123	-1.17022	0.000458954	0.00642349
LOC117681727	1.35864	0.000311082	0.00474843
LOC105340398	1.19473	0.00673998	0.0449338
LOC105334866	-2.61088	0.00057089	0.00751833
LOC105338296	-1.90283	1.9e-05	0.000538008
LOC105320936	-1.44945	2.92e-05	0.000750671
LOC105320923	-1.13741	0.00741688	0.0481019
LOC105341659	1.52854	0.000171174	0.00298341
LOC105318228	-1.07147	3.83e-06	0.000152868
LOC105332473	-1.6683	8.13e-10	1.23e-07
LOC105320939	5.2211	0.00524606	0.038015
LOC105348829	1.25629	3.89e-06	0.000154842
LOC105344815	3.25104	2.79e-07	1.78e-05
LOC105344864	-1.67392	0.00292317	0.0251527
LOC105330641	1.30522	0.00192498	0.0184069
LOC105318443	1.45636	0.000308005	0.00471641
LOC105318441	2.42698	1.38e-05	0.000420028
LOC105327291	1.07815	9.57e-05	0.00191869
LOC105318449	1.30883	0.00281335	0.0244551
LOC105341580	-1.42326	7.04e-05	0.0015131
LOC105341581	1.0042	0.00396999	0.0313217
LOC105331478	-1.94481	1.77e-07	1.23e-05
LOC105324836	8.4813	0.000210941	0.00352597
LOC105331482	-2.0029	2.07e-05	0.000573305
LOC105331484	-1.14502	0.000622216	0.00798897
LOC105340865	-1.29285	0.00136422	0.0141273
LOC105345077	1.0725	0.00167237	0.016584
LOC105345075	-1.47075	0.000561902	0.00743981
LOC105325094	2.28164	2.4e-10	4.15e-08
LOC105334860	-1.49165	0.0055235	0.0392271
LOC117681150	-1.68096	5.62e-06	0.000204742
LOC105322187	3.26982	3.72e-11	7.94e-09
LOC105336254	-2.16434	0.000811485	0.00971704
LOC105336253	-2.51686	1.02e-06	5.15e-05
LOC105317603	-2.36547	0.0023044	0.021057
LOC105321552	1.00824	4.24e-06	0.000165562
LOC105321549	1.0707	0.00515961	0.0376035
LOC117681293	6.04825	0.000794274	0.00957287
LOC105321542	-1.03685	0.00232759	0.0212286
[truncated: 4,229 more rows]
