# Supplementary material for: Synergistic Interaction of Low Salinity Stress With Vibrio Infection Causes Mass Mortalities in the Oyster by Inducing Host Microflora Imbalance and Immune Dysregulation
Source: Front Immunol. 2022 May 19;13:859975. doi: 10.3389/fimmu.2022.859975 (PMC9162580; doi:10.3389/fimmu.2022.859975)
Supplement: Supplementary file 7 [file Table_5.xlsx]

## Sheet: Sheet1
Supplementary Table 5. Significantly enriched GO items in DEG of infected oysters at normal ("30‰Vibrio") and low salinity ("10‰Vibrio") treatments. N is the number of DEG that are annotated to the certain GO terms. The yellow part represents the immune pathway, and the red part represents the apoptosis and inflammatory response.
Go No.	Go Term	Significant (N)	p-Value	Corrected p-Value	geneID
10‰Vibrio_12h vs. 30‰Vibrio_12h
GO:0098556	cytoplasmic side of rough endoplasmic reticulum membrane	14	1.43e-07	0.000150747	LOC105332613/LOC105324776/LOC105334906/LOC105345202/LOC105332228/LOC105344389/LOC105322994/LOC105347688/LOC105348931/LOC117691193/LOC105346578/LOC117691913/LOC105343203/LOC105339386/LOC105331471/LOC105318736/LOC105318726/LOC105348155/LOC105323732/LOC105345618/LOC105345634/LOC105320939/LOC105336253/LOC105322049/LOC105347524/LOC105343381/LOC117683465/LOC105347148/LOC105347149/LOC105334775/LOC105345…
GO:0002931	response to ischemia	36	7.66e-08	0.00065106	LOC105348780/LOC105334580/LOC105329513/LOC105328565/LOC105344429/LOC105347192/LOC105331291/LOC105344195/LOC105344248/LOC105325231/LOC105335056/LOC105327450/LOC105327454/LOC117684621/LOC105340466/LOC105340465/LOC105343617
GO:0071850	mitotic cell cycle arrest	17	1.38e-07	0.00065106	LOC105326418/LOC105338035/LOC105324627/LOC105337115/LOC105332215/LOC105343260/LOC105348141/LOC105345379/LOC105332844/LOC105335875/LOC105347800/LOC105338614/LOC105335841/Rps20
GO:0003950	NAD+ ADP-ribosyltransferase activity	30	6.75e-07	0.00122775	LOC105326418/LOC105317506/LOC105319021/LOC105338035/LOC105319364/LOC105343398/LOC105324627/LOC105337115/LOC105330865/LOC105346970/LOC105345590/LOC117687943/LOC117687972/LOC117689232/LOC105332215/LOC105343260/LOC105326610/LOC105336839/LOC105339279/LOC105335862/LOC105325638/LOC105336503/LOC105348141/LOC117691799/LOC105326634/LOC105331158/LOC117690620/LOC117691582/LOC117692219/LOC105324965/LOC105345…
GO:0016763	transferase activity, transferring pentosyl groups	36	1.19e-06	0.00122775	LOC105348566/LOC105326889/LOC105331809/LOC105317941/LOC105320888/LOC105339726/LOC105324292/LOC105348700/LOC105347209/LOC105329659/LOC105343122/LOC105338732/LOC117680744/LOC105332044/LOC105317983/LOC105326697/LOC105347549/LOC105345858/LOC105347954/LOC105347636/LOC117683516/LOC117683515/LOC105344144/LOC105347148/LOC105347149/LOC105339843/LOC105319523/LOC105337511/LOC105343755/LOC105336265
GO:0019083	viral transcription	74	6.64e-07	0.00161979	LOC105326418/LOC105317506/LOC105319021/LOC105338035/LOC105319364/LOC105343398/LOC105324627/LOC105337115/LOC105330865/LOC105346970/LOC105345590/LOC117687943/LOC117687972/LOC105346945/LOC117689232/LOC105344671/LOC105332215/LOC105343260/LOC105326610/LOC105336839/LOC105339279/LOC105344588/LOC105335862/LOC105325638/LOC105337074/LOC105336503/LOC105348141/LOC117691799/LOC105326634/LOC105331158/LOC117690…
GO:0019080	viral gene expression	80	6.89e-07	0.00161979	LOC105317500/LOC105348566/LOC105331000/LOC105326889/LOC105331809/LOC105317941/LOC105320888/LOC105339726/LOC105324292/LOC105348700/LOC105318731/LOC105335030/LOC105321089/LOC105347209/LOC105329659/LOC105343122/LOC105338732/LOC117680744/LOC105332044/LOC105317983/LOC105326697/LOC105347549/LOC105345858/LOC105347954/LOC105347636/LOC105323570/LOC117683516/LOC117683515/LOC105344144/LOC105347148/LOC105347…
GO:0030867	rough endoplasmic reticulum membrane	21	3.4e-06	0.00169016	LOC105338181/LOC105319818/LOC105336351/LOC105327102/LOC105343329/LOC105347646/LOC117690056/LOC105327415/LOC117689991/LOC105335862/LOC105325768/LOC105318237/LOC105321986/LOC105348033/LOC105328062/LOC105328063/LOC117691913/LOC105318842/LOC117691799/LOC105345826/LOC105334814/LOC117692266/LOC105320825/LOC105334815/LOC117680358/LOC105343608/LOC105337800/LOC117691871/LOC117691873/LOC105346972/LOC105348…
GO:0101031	chaperone complex	20	4.8e-06	0.00169016	LOC105321197/LOC105318294/LOC105324776/LOC105323261/LOC105347317/LOC105330431/LOC105336351/LOC105334580/LOC105344299/LOC117680291/LOC105345989/LOC105329304/LOC105336786/LOC105318013/LOC105333358/LOC105340109/LOC117690544/LOC117690558/LOC117690559/LOC105347543/LOC105333809/LOC105338643/LOC105322656/LOC105339762/LOC117689834/LOC105339691/LOC105338833/LOC105346578/LOC117691913/LOC105347667/LOC105328…
GO:0022625	cytosolic large ribosomal subunit	18	9.46e-06	0.00250015	LOC105326418/LOC105338035/LOC105324627/LOC105337115/LOC105332215/LOC105343260/LOC105348141/LOC105328231/LOC105345379/LOC105332844/LOC105329775/LOC105335875/LOC105347800/LOC105338614/LOC105335841/LOC105325007/LOC105341648/LOC105339611/LOC109617708/LOC105344405/Rps20
GO:0051082	unfolded protein binding	57	4.23e-06	0.00289588	LOC105321197/LOC105318294/LOC105324776/LOC105323261/LOC105347317/LOC105336351/LOC105344099/LOC117680291/LOC105345989/LOC105319628/LOC105336786/LOC105340109/LOC117690558/LOC105343071/LOC105347543/LOC117690127/LOC105333554/LOC105338643/LOC105322656/LOC117689834/LOC105339691/LOC105346578/LOC117691913/LOC105347667/LOC105328231/LOC105334954/LOC105348700/LOC105331471/LOC105338888/LOC105345603/LOC105327…
GO:0002088	lens development in camera-type eye	56	1.62e-06	0.00305444	LOC105318294/LOC105347315/LOC105330431/LOC105334580/LOC117680291/LOC105345989/LOC105333358/LOC117689834/LOC105334954/LOC105348700/LOC105327904/LOC105327465/LOC105320939/LOC105328280/LOC105334234/LOC105336957/LOC105348304/LOC105348305/LOC105334775/LOC117686547
GO:0017153	sodium:dicarboxylate symporter activity	14	6.19e-06	0.0031799	LOC105342017/LOC105325829/LOC105333304/LOC105328144/LOC117680360/LOC105338488/LOC105335737/LOC105327846/LOC105327127/LOC117680421/LOC105330445/LOC105335989/LOC117685747/LOC117685752
GO:0006457	protein folding	82	2.04e-06	0.00319212	LOC105348566/LOC117686501/LOC105326889/LOC105331809/LOC117690159/LOC109617885/LOC105320888/LOC105339726/LOC105324292/LOC105348700/LOC105347209/LOC105329659/LOC105343122/LOC105332246/LOC105338732/LOC117680744/LOC105317983/LOC105326697/LOC105347549/LOC105345858/LOC105347954/LOC105347636/LOC105339421/LOC105327691/LOC105331245/LOC117683516/LOC117683515/LOC105344144/LOC105347148/LOC105347149/LOC105339…
GO:1990404	protein ADP-ribosylase activity	25	9.63e-06	0.00396044	LOC105326418/LOC105317506/LOC105319021/LOC105338035/LOC105319364/LOC105324627/LOC105337115/LOC105332215/LOC105343260/LOC105325638/LOC105348141/LOC105328231/LOC105345379/LOC105332844/LOC105335875/LOC105347800/LOC117681555/LOC105338614/LOC105337933/LOC105325007/LOC105326463/LOC105319573/LOC105319282/Rps20/LOC105331157/LOC105317113
GO:0006471	protein ADP-ribosylation	39	6.42e-06	0.00796209	LOC105326418/LOC105319021/LOC105338035/LOC105319364/LOC105324627/LOC105337115/LOC105342397/LOC105325638/LOC105348141/LOC105345379/LOC105332844/LOC105335875/LOC105338614/LOC105335841/LOC105326463/LOC105319573/LOC105319282/LOC105317113
GO:0006614	SRP-dependent cotranslational protein targeting to membrane	26	6.77e-06	0.00796209	LOC105348566/LOC105331809/LOC105320888/LOC105339726/LOC105324292/LOC105348700/LOC105347209/LOC105329659/LOC105343122/LOC105338732/LOC117680744/LOC105317983/LOC105326697/LOC105347549/LOC105345858/LOC105347954/LOC105347636/LOC117683516/LOC117683515/LOC105344144/LOC105339843/LOC105319523/LOC105337511/LOC105343755/LOC105336265
GO:0008426	protein kinase C inhibitor activity	7	2.78e-05	0.00901739	LOC105330231/LOC105332613/LOC105324776/LOC105332418/LOC105338029/LOC105332113/LOC105344588/LOC105328506/LOC105332899/LOC105348860/LOC105325768/LOC105318237/LOC105330685/LOC105340849/LOC105321986/LOC105348033/LOC105328062/LOC105328063/LOC105318842/LOC105346268/LOC105345826/LOC105334814/LOC117692266/LOC105320825/LOC105334815/LOC117680358/LOC105337800/LOC117691871/LOC117691883/LOC117691873/LOC105318…
GO:0044183	protein folding chaperone	33	3.07e-05	0.00901739	LOC117681417/LOC105348373/LOC105344788/LOC105329513/LOC117689413/LOC117689006/LOC117689346/LOC105336850/LOC105347192/LOC105333977/LOC105344195/LOC117691664/LOC105336942/LOC105346578/LOC117691913/LOC105331471/LOC105330746/LOC105329409/LOC105320939/LOC105335002/LOC105324900/LOC105337649/LOC105332988/LOC105346482/LOC105340727/LOC105320044/LOC105343216/LOC105343215
GO:0010939	regulation of necrotic cell death	47	1.33e-05	0.0108082	LOC105330933/LOC105340669/LOC105345162/LOC105331809/LOC105320888/LOC105339726/LOC105333976/LOC105340795/LOC105324292/LOC105334107/LOC105347209/LOC105325625/LOC105347549/LOC105328549/LOC105331958/LOC105347636/LOC117683516/LOC117683515/LOC105344144/LOC105343351/LOC105345402/LOC105347148/LOC105347149/LOC105321713/LOC105319523/LOC105337511/LOC105343755/LOC105336265
GO:0045589	regulation of regulatory T cell differentiation	28	1.41e-05	0.0108082	LOC105326418/LOC105317506/LOC105319021/LOC105338035/LOC105341413/LOC105319364/LOC105324627/LOC105337115/LOC105323261/LOC105332215/LOC105343260/LOC105333358/LOC105325638/LOC105338643/LOC105348141/LOC105328231/LOC105345379/LOC105332844/LOC105329775/LOC105335875/LOC105347800/LOC105331264/LOC117681555/LOC105338614/LOC105337933/LOC105325007/LOC105326463/LOC105326759/LOC105326761/LOC105319573/LOC105349…
GO:2001032	regulation of double-strand break repair via nonhomologous end joining	28	1.41e-05	0.0108082	LOC105326418/LOC105317506/LOC105319021/LOC105338035/LOC105319364/LOC105324627/LOC105337115/LOC105332215/LOC105343260/LOC105325638/LOC105348141/LOC105328231/LOC105345379/LOC105332844/LOC105335875/LOC105347800/LOC117681555/LOC105338614/LOC105337933/LOC105325007/LOC105326463/LOC105319573/LOC105319282/Rps20/LOC105331157/LOC105317113
GO:0045047	protein targeting to ER	36	1.42e-05	0.0108082	LOC105323261/LOC105336351/LOC105334580/LOC117680291/LOC105345989/LOC105338643/LOC105322656/LOC117689834/LOC105339691/LOC105346578/LOC117691913/LOC105347667/LOC105348700/LOC105331471/LOC105336318/LOC105331264/LOC105320939/LOC105331478/LOC105321552/LOC105326615/LOC105334234/LOC105326759/LOC105326761/LOC105349016/LOC105344161/LOC105348304/LOC105348305/LOC105328795/LOC105329692/LOC105343216/LOC105343…
GO:0006613	cotranslational protein targeting to membrane	26	1.74e-05	0.0108082	LOC105348566/LOC105320888/LOC105339726/LOC105324292/LOC105347209/LOC105329659/LOC105343122/LOC105338732/LOC117680744/LOC105317983/LOC105326697/LOC105347549/LOC105347954/LOC105347636/LOC117683516/LOC117683515/LOC105344144/LOC105339843/LOC105319523/LOC105337511/LOC105343755/LOC105336265
GO:0042026	protein refolding	32	1.89e-05	0.0108082	LOC105331809/LOC105320888/LOC105339726/LOC105324292/LOC105348700/LOC105347209/LOC105343122/LOC105338732/LOC117680744/LOC105326697/LOC105347549/LOC105345858/LOC105347636/LOC117683516/LOC117683515/LOC105344144/LOC105339843/LOC105319523/LOC105337511/LOC105343755/LOC105336265
GO:0070212	protein poly-ADP-ribosylation	22	1.98e-05	0.0108082	LOC105332606/LOC105343398/LOC105335326/LOC105348566/LOC105331371/LOC105349020/LOC105337016/LOC105319824/LOC105318163/LOC105319044/LOC105322994/LOC105344199/LOC105330746/LOC105325227/LOC105317849/LOC105323946/LOC105345254/LOC105343534/LOC105340499/LOC105345402/LOC105321713
GO:0140289	protein mono-ADP-ribosylation	21	2.32e-05	0.0108082	LOC105330231/LOC105332613/LOC105324776/LOC105332418/LOC105338029/LOC105346927/LOC105332113/LOC105332694/LOC105344588/LOC105328506/LOC105329012/LOC105332899/LOC105348860/LOC105325768/LOC105318237/LOC105330685/LOC105340849/LOC105321986/LOC105348033/LOC105328062/LOC105328063/LOC105318842/LOC105346268/LOC105336100/LOC105339386/LOC105345826/LOC105334814/LOC117692266/LOC105320825/LOC105334815/LOC117680…
GO:1902893	regulation of pri-miRNA transcription by RNA polymerase II	21	2.32e-05	0.0108082	LOC105332606/LOC105343398/LOC105335326/LOC105348566/LOC105331371/LOC105349020/LOC105337016/LOC105319824/LOC105318163/LOC105319044/LOC105322994/LOC105344199/LOC105325227/LOC105323946/LOC105345254/LOC105343534/LOC105340499/LOC105345402/LOC105321713
GO:0070265	necrotic cell death	59	2.45e-05	0.0108082	LOC105333315/LOC105333990/LOC105348705/LOC105335326/LOC105328917/LOC105334580/LOC109618706/LOC105335199/LOC117687680/LOC105326649/LOC105346945/LOC105348352/LOC105331809/LOC105343255/LOC105324947/LOC105336850/LOC105342935/LOC117690049/LOC117690050/LOC117690056/LOC105330331/LOC105344588/LOC105320888/LOC105339726/LOC105333976/LOC105332933/LOC105324292/LOC105348860/LOC105325768/LOC105323838/LOC105321…
GO:1902895	positive regulation of pri-miRNA transcription by RNA polymerase II	19	2.46e-05	0.0108082	LOC105318294/LOC105348566/LOC105331208/LOC105339726/LOC105324292/LOC105320085/LOC105334954/LOC105331599/LOC105347209/LOC105317516/LOC105329659/LOC105327904/LOC117680744/LOC105347334/LOC105317983/LOC105325227/LOC105326697/LOC105328280/LOC105347954/LOC105347636/LOC105343534/LOC105343755/LOC105336265
GO:0050688	regulation of defense response to virus	81	2.46e-05	0.0108082	LOC105346971/LOC105345590/LOC117687972/LOC105326610/LOC105344333/LOC105337238/LOC105326634/LOC105331158/LOC117692219/LOC105332246/LOC105326056/LOC117682043/LOC117680601/LOC105336119/LOC109619688/LOC117682054/LOC105328030/LOC109620365/LOC109619273/LOC109619460/LOC117682723/LOC105341587/LOC117683833/LOC117683831/LOC105322544/LOC117684555/LOC105349185/LOC105338307/LOC105338306/LOC105323313/LOC105335…
GO:0070198	protein localization to chromosome, telomeric region	23	2.51e-05	0.0108082	LOC105346578/LOC117691913/LOC105331471/LOC105320939/LOC105328795/LOC105343216/LOC105343215
GO:0051125	regulation of actin nucleation	31	2.72e-05	0.0108082	LOC105330359/LOC105346578/LOC117691913/LOC105331471/LOC105320939/LOC105343216/LOC105343215
GO:1903544	response to butyrate	7	2.8e-05	0.0108082	LOC105333315/LOC105333990/LOC105335326/LOC105335199/LOC105326649/LOC105331809/LOC105343255/LOC105336850/LOC105342935/LOC117690049/LOC117690050/LOC117690056/LOC105330331/LOC105344588/LOC105320888/LOC105339726/LOC105333976/LOC105332933/LOC105324292/LOC117691486/LOC105347209/LOC105332749/LOC105338732/LOC117680744/LOC105318228/LOC105332473/LOC105321542/LOC105347549/LOC105337474/LOC109618691/LOC105347…
GO:0050691	regulation of defense response to virus by host	42	2.85e-05	0.0108082	LOC105332613/LOC105348860/LOC105325768/LOC105318237/LOC105321986/LOC105348033/LOC105328062/LOC105328063/LOC105318842/LOC105346268/LOC105345826/LOC105334814/LOC117692266/LOC105320825/LOC105334815/LOC117680358/LOC105337800/LOC117691871/LOC117691883/LOC117691873/LOC105318726/LOC105346972/LOC105321100/LOC105321103/LOC117692646/LOC117692494/LOC105334663/LOC105317854/LOC105343381/LOC117683465/LOC105335…
GO:0062098	regulation of programmed necrotic cell death	32	2.94e-05	0.0108082	LOC105332606/LOC105343398/LOC105335326/LOC105348566/LOC105331371/LOC105349020/LOC105337016/LOC105319824/LOC105318163/LOC105319044/LOC105322994/LOC105344199/LOC105330746/LOC105336033/LOC105325227/LOC105317849/LOC105323946/LOC105345254/LOC105343534/LOC105340499/LOC105345402/LOC105321713
GO:0061614	pri-miRNA transcription by RNA polymerase II	22	2.99e-05	0.0108082	LOC105323261/LOC105336351/LOC117680291/LOC105345989/LOC105338643/LOC105322656/LOC117689834/LOC105339691/LOC105346578/LOC117691913/LOC105347667/LOC105328231/LOC105334954/LOC105348700/LOC105331471/LOC105336318/LOC105331264/LOC105320939/LOC105331478/LOC105321552/LOC105326615/LOC105334234/LOC105326759/LOC105326761/LOC105339454/LOC105349016/LOC105344161/LOC105348304/LOC105348305/LOC105328795/LOC105343…
GO:0046470	phosphatidylcholine metabolic process	41	3.17e-05	0.0110428	LOC105325892/LOC117686211/LOC105324933/LOC117687963/LOC105334306/LOC105326807/LOC105326544/LOC117690544/LOC117690559/LOC105340855/LOC117691164/LOC117692099/LOC105347087/LOC105346951/LOC105321122/LOC105332312/LOC105344847/LOC105344734/LOC105332658/LOC105345608/LOC105324175/LOC105318664/LOC105344317/LOC105321517/LOC105341437/LOC105341422/LOC105329094/LOC105344257/LOC105317590/LOC105318441/LOC105321…
GO:0003924	GTPase activity	74	4.57e-05	0.0117463	LOC117684855/LOC105338083/LOC105330231/LOC105339994/LOC105320590/LOC105334580/LOC105329029/LOC105333084/LOC105332418/LOC105319628/LOC105346346/LOC105332113/LOC105332899/LOC105336285/LOC105321257/LOC105320187/LOC105331599/LOC105317516/LOC105322893/LOC105337299/LOC105332246/LOC105341619/LOC105327744/LOC105344265/LOC105344168/LOC105330447/LOC105331129/LOC105317752/LOC105344147/LOC105318488/LOC105322…
GO:0097479	synaptic vesicle localization	42	3.59e-05	0.0118945	LOC105340273/LOC105345162/LOC105328007/LOC105319978/LOC105338991/LOC105317802/LOC105334728/LOC105345355/LOC105331599/LOC105317516/LOC105344212/LOC105344248/LOC105334232/LOC105343296/LOC105327744/LOC105330370/LOC105326124/LOC105322453/LOC105335056/LOC105346334/LOC105346357/LOC117684291/LOC105322556/LOC105332623
GO:1903664	regulation of asexual reproduction	24	3.67e-05	0.0118945	LOC105326418/LOC105342016/LOC105317506/LOC105319021/LOC105338035/LOC105319364/LOC105343386/LOC105324627/LOC105337115/LOC105332215/LOC105343260/LOC105340104/LOC105318988/LOC105325638/LOC105322817/LOC117690122/LOC105324495/LOC105348141/LOC105331599/LOC105345379/LOC105322125/LOC105344246/LOC105332844/LOC105317516/LOC105325230/LOC105336033/LOC117680746/LOC105335875/LOC105347800/LOC117681555/LOC105338…
GO:0000184	nuclear-transcribed mRNA catabolic process, nonsense-mediated decay	41	4e-05	0.0125301	LOC105331707/LOC105325768/LOC105321986/LOC105348033/LOC105328062/LOC105328063/LOC105318842/LOC105345826/LOC117692266/LOC105320825/LOC105337800/LOC117691871/LOC117691883/LOC117691873/LOC105332246/LOC105339481/LOC105317854/LOC105335722/LOC105321614/LOC105322544/LOC117684555/LOC105349185/LOC105338307/LOC105338306/LOC105323313
GO:0055070	copper ion homeostasis	25	4.29e-05	0.0130087	LOC105318860/LOC105337347/LOC105347310/LOC105333624/LOC105325180/LOC105342896/LOC105341931/LOC105325892/LOC117686501/LOC105348373/LOC105335187/LOC105333107/LOC105324071/LOC105329304/LOC105338991/LOC105318013/LOC117689006/LOC105341297/LOC105328478/LOC105328476/LOC117690159/LOC109617885/LOC105343071/LOC117691664/LOC105344543/LOC117691193/LOC105343047/LOC105345355/LOC105325905/LOC105337299/LOC105333…
GO:0061077	chaperone-mediated protein folding	48	4.74e-05	0.0134273	LOC105323261/LOC105330431/LOC105336351/LOC105333358/LOC105340109/LOC117690544/LOC117690559/LOC105338643/LOC105322656/LOC117689834/LOC105339691/LOC105338833/LOC105346578/LOC117691913/LOC105347667/LOC105328231/LOC105334954/LOC105348700/LOC105331471/LOC105345603/LOC105328632/LOC105348155/LOC105330418/LOC105336318/LOC105331264/LOC105330447/LOC105326124/LOC105320939/LOC105331478/LOC105321552/LOC105326…
GO:2000615	regulation of histone H3-K9 acetylation	14	4.8e-05	0.0134273	LOC105324965/LOC105318653/LOC105333971/LOC105334232/LOC105343296/LOC105347805/LOC105322453/LOC105346334/LOC105340320/LOC105320044/LOC105348146/LOC105345812/LOC105345813/LOC105345814
GO:0060547	negative regulation of necrotic cell death	31	4.85e-05	0.0134273	LOC105332613/LOC105348860/LOC105325768/LOC105318237/LOC105321986/LOC105348033/LOC105328062/LOC105328063/LOC105318842/LOC105346268/LOC105345826/LOC105334814/LOC117692266/LOC105320825/LOC105334815/LOC117680358/LOC105337800/LOC117691871/LOC117691883/LOC117691873/LOC105318726/LOC105346972/LOC105321103/LOC105327516/LOC117692646/LOC117692494/LOC105317854/LOC105343381/LOC117683465/LOC105335076/LOC105332…
GO:0015179	L-amino acid transmembrane transporter activity	38	6.03e-05	0.0134871	LOC105332613/LOC105348860/LOC105325768/LOC105318237/LOC105321986/LOC105348033/LOC105328062/LOC105328063/LOC105318842/LOC105346268/LOC105345826/LOC105334814/LOC117692266/LOC105320825/LOC105334815/LOC117680358/LOC105337800/LOC117691871/LOC117691883/LOC117691873/LOC105318726/LOC105346972/LOC105321100/LOC105321103/LOC117692646/LOC117692494/LOC105317854/LOC105343381/LOC117683465/LOC105335076/LOC105332…
GO:0005310	dicarboxylic acid transmembrane transporter activity	30	6.82e-05	0.0134871	LOC105338083/LOC105330231/LOC105339994/LOC105329029/LOC105333084/LOC105332418/LOC105319628/LOC105346346/LOC105332113/LOC105332899/LOC105336285/LOC105320187/LOC105331599/LOC105317516/LOC105322893/LOC105337299/LOC105332246/LOC105327744/LOC105344265/LOC105344168/LOC105330447/LOC105317752/LOC105344147/LOC105318488/LOC105322544/LOC117684555/LOC105335076/LOC105349185/LOC105338307/LOC105338306/LOC105344…
GO:0005149	interleukin-1 receptor binding	15	7.87e-05	0.0134871	LOC105342017/LOC105341512/LOC105332961/LOC105337679/LOC105328804/LOC105323184/LOC105325829/LOC105333304/LOC105332134/LOC109617108/LOC105328144/LOC117680360/LOC105328506/LOC105326336/LOC105335473/LOC105338488/LOC105344189/LOC105319318/LOC105321823/LOC105330752/LOC105345877/LOC117680571/LOC105335737/LOC105327846/LOC105327127/LOC117680421/LOC105329718/LOC105348927/LOC105338902/LOC105330445/LOC105324…
GO:0015556	C4-dicarboxylate transmembrane transporter activity	15	7.87e-05	0.0134871	LOC105326418/LOC105317506/LOC105319021/LOC105338035/LOC105319364/LOC105324627/LOC105337115/LOC105325180/LOC105342397/LOC105321495/LOC105343260/LOC105333362/LOC105325638/LOC105333554/LOC105324495/LOC117691193/LOC105348141/LOC105346268/LOC105325905/LOC105345379/LOC105332844/LOC117680746/LOC105335875/LOC105329087/LOC105347800/LOC117681555/LOC105325620/LOC105340398/LOC105335841/LOC105319208/LOC105326…
GO:0060544	regulation of necroptotic process	31	5.58e-05	0.0146948	LOC105342017/LOC105332961/LOC105328804/LOC105336879/LOC105325829/LOC105333304/LOC105328144/LOC117680360/LOC105333793/LOC105338488/LOC105344189/LOC105347034/LOC105318659/LOC105318660/LOC105335737/LOC105327846/LOC105327127/LOC117680421/LOC105330445/LOC105324995/LOC105336253/LOC105347524/LOC105330974/LOC105329476/LOC105338324/LOC105330500/LOC105335989/LOC117685747/LOC117685752/LOC105324298
GO:0048489	synaptic vesicle transport	34	5.62e-05	0.0146948	LOC105326418/LOC105317506/LOC105319021/LOC105338035/LOC105341413/LOC105319364/LOC105324627/LOC105337115/LOC105323261/LOC105332215/LOC105343260/LOC105333358/LOC105327218/LOC105325638/LOC105338643/LOC105348141/LOC105328231/LOC105345379/LOC105332844/LOC105329775/LOC105335875/LOC105347800/LOC105331264/LOC117681555/LOC105338614/LOC105337933/LOC105325007/LOC105326463/LOC105326759/LOC105326761/LOC105319…
GO:0098554	cytoplasmic side of endoplasmic reticulum membrane	16	7.01e-05	0.0148248	LOC105326418/LOC105338035/LOC105324627/LOC105337115/LOC105332215/LOC105343260/LOC105347667/LOC105348141/LOC105345379/LOC105332844/LOC105335875/LOC105347800/LOC105338614/LOC105335841/Rps20/LOC105325774
GO:0002181	cytoplasmic translation	42	6.25e-05	0.0158862	LOC105332613/LOC105319646/LOC117689346/LOC105336894/LOC105322994/LOC117689921/LOC105326083/LOC105333977/LOC105318237/LOC105320049/LOC105340855/LOC117691164/LOC105321986/LOC105328063/LOC105346578/LOC117691913/LOC105343667/LOC105332276/LOC105331158/LOC105334814/LOC105334815/LOC117680358/LOC117692219/LOC105324058/LOC105331471/LOC105318726/LOC105346972/LOC105331924/LOC117692646/LOC105334232/LOC105343…
GO:0072599	establishment of protein localization to endoplasmic reticulum	37	6.85e-05	0.0169576	LOC105344652/LOC105347305/LOC105347306/LOC105323406/LOC105331333/LOC105321744/LOC105324446/LOC105330954/LOC117692240/LOC105336100/LOC105331924/LOC105318037/LOC105341580/LOC105334982/LOC105344162
GO:0031686	A1 adenosine receptor binding	7	0.000119867	0.0176533	LOC105328804/LOC105328144/LOC117680360/LOC105333793/LOC105338488/LOC105344189/LOC105335737/LOC105327846/LOC105327127/LOC117680421/LOC105329476/LOC105338324/LOC105335989/LOC117685747/LOC117685752
GO:0046943	carboxylic acid transmembrane transporter activity	73	0.000122001	0.0176533	LOC105332613/LOC105348860/LOC105325768/LOC105318237/LOC105321986/LOC105348033/LOC105328062/LOC105328063/LOC105318842/LOC105346268/LOC105345826/LOC105334814/LOC117692266/LOC105320825/LOC105334815/LOC117680358/LOC105337800/LOC117691871/LOC117691883/LOC117691873/LOC105318726/LOC105346972/LOC105321103/LOC117692646/LOC117692494/LOC105317854/LOC105343381/LOC117683465/LOC105335076/LOC105332623
GO:0019208	phosphatase regulator activity	33	0.000128793	0.0176533	LOC105332613/LOC105348860/LOC105325768/LOC105318237/LOC105321986/LOC105348033/LOC105328062/LOC105328063/LOC105318842/LOC105346268/LOC105345826/LOC105334814/LOC117692266/LOC105320825/LOC105334815/LOC117680358/LOC105337800/LOC117691871/LOC117691883/LOC117691873/LOC105318726/LOC105346972/LOC105321103/LOC117692646/LOC117692494/LOC105317854/LOC105343381/LOC117683465/LOC105335076/LOC105332623
GO:0032651	regulation of interleukin-1 beta production	49	7.55e-05	0.0177072	LOC105335326/LOC105320888/LOC105339726/LOC105324292/LOC105347209/LOC105338732/LOC117680744/LOC105326697/LOC105318228/LOC105332473/LOC105347549/LOC105347636/LOC105339843/LOC105325774/LOC105319523/LOC105337511/LOC105336265
GO:0060546	negative regulation of necroptotic process	30	7.99e-05	0.0177072	LOC105348566/LOC105339726/LOC105324292/LOC105347209/LOC105329659/LOC105338732/LOC117680744/LOC105317983/LOC105326697/LOC105345858/LOC105347954/LOC105347636/LOC117683516/LOC117683515/LOC105344144/LOC105319523/LOC105336265
GO:0062099	negative regulation of programmed necrotic cell death	30	7.99e-05	0.0177072	LOC105333315/LOC105333990/LOC105348705/LOC105328917/LOC117689346/LOC105324947/LOC105336850/LOC105333977/LOC105332933/LOC105348860/LOC105325768/LOC105344543/LOC105321986/LOC105348033/LOC105328062/LOC105328063/LOC105318842/LOC105345826/LOC105334814/LOC117692266/LOC105320825/LOC105334815/LOC117680358/LOC105337800/LOC117691871/LOC117691883/LOC117691873/LOC105341366/LOC105332246/LOC105336033/LOC105338…
GO:0035771	interleukin-4-mediated signaling pathway	17	8.09e-05	0.0177072	LOC105326845/LOC105325008/LOC105345591/LOC117688311/LOC105345327/LOC105341336/LOC117689293/LOC117689294/LOC105331707/LOC105332899/LOC105319569/LOC105321100/LOC105322893/LOC105329775/LOC105346876/LOC105327750/LOC105329640/LOC105332146/LOC117682879/LOC105340000/LOC105335056/LOC117682163/LOC105340222/LOC105329346/LOC109618881/LOC105329348/LOC105318488/LOC105342358/LOC105347346/LOC105347347/LOC105328…
GO:0070213	protein auto-ADP-ribosylation	17	8.09e-05	0.0177072	LOC105343398/LOC105330865/LOC105346970/LOC105345590/LOC117687943/LOC117687972/LOC117689232/LOC105326610/LOC105336839/LOC105339279/LOC105335862/LOC105336503/LOC117691799/LOC105326634/LOC105331158/LOC117690620/LOC117691582/LOC117692219/LOC105324965/LOC105318257/LOC105322893/LOC105321499/LOC105320743/LOC105347807/LOC105337474/LOC105326056/LOC117682043/LOC117680601/LOC105336119/LOC109619688/LOC117682…
GO:0005881	cytoplasmic microtubule	36	0.000103216	0.0178823	LOC105336351/LOC105346578/LOC117691913/LOC105337653/LOC105331471/LOC105320939/LOC105328795/LOC105343216/LOC105343215
GO:0097512	cardiac myofibril	9	0.000118426	0.0178823	LOC105336894/LOC105348700/LOC105334234/LOC105334467/LOC105348304/LOC105348305/LOC117686547
GO:0005342	organic acid transmembrane transporter activity	73	0.000139909	0.0179783	LOC105342017/LOC105341512/LOC105337107/LOC105332961/LOC105332707/LOC105337679/LOC109619928/LOC105328804/LOC105323184/LOC117686952/LOC105336879/LOC105326756/LOC105325829/LOC105333304/LOC105332134/LOC105345107/LOC105326544/LOC109617108/LOC117680444/LOC105328144/LOC117680360/LOC105328087/LOC105328085/LOC105328506/LOC105333793/LOC105319538/LOC105330197/LOC105326336/LOC105337846/LOC105327206/LOC105327…
GO:0015501	glutamate:sodium symporter activity	10	0.000148934	0.0180122	LOC105344957/LOC105347315/LOC105319818/LOC105345875/LOC105327998/LOC105333366/LOC105334733/LOC117689991/LOC105344588/LOC105340237/LOC105322580/LOC117690544/LOC117690559/LOC105333977/LOC105330732/LOC105344543/LOC105343203/LOC105343608/LOC105338888/LOC105343701/LOC105343716/LOC105325231/LOC105344168/LOC105338423/LOC105326123/LOC105320961/LOC105338561/LOC105323792/LOC105348402/LOC117684539/LOC105328…
GO:0015183	L-aspartate transmembrane transporter activity	12	0.000164085	0.0187422	LOC105326418/LOC105317506/LOC105319021/LOC105338035/LOC105319364/LOC105324627/LOC105337115/LOC105336351/LOC105321495/LOC105332215/LOC105343260/LOC105344588/LOC105318988/LOC105325638/LOC105333554/LOC105324495/LOC105346578/LOC117691913/LOC105348141/LOC105331471/LOC105345379/LOC105344246/LOC105332844/LOC105343240/LOC105346999/LOC117680746/LOC105335875/LOC117680435/LOC105329087/LOC105347800/LOC117681…
GO:1990833	clathrin-uncoating ATPase activity	6	0.000173425	0.0187664	LOC105342017/LOC105341512/LOC105337107/LOC105332961/LOC105332707/LOC105337679/LOC109619928/LOC105328804/LOC105323184/LOC117686952/LOC105336879/LOC105326756/LOC105325829/LOC105333304/LOC105332134/LOC105345107/LOC105326544/LOC109617108/LOC117680444/LOC105328144/LOC117680360/LOC105328087/LOC105328085/LOC105328506/LOC105333793/LOC105319538/LOC105330197/LOC105326336/LOC105337846/LOC105327206/LOC105327…
GO:0098586	cellular response to virus	48	0.000102854	0.0219896	LOC105342017/LOC105325829/LOC105333304/LOC105328144/LOC117680360/LOC105338488/LOC105330445/LOC105335989/LOC117685747/LOC117685752
GO:0046782	regulation of viral transcription	50	0.000116238	0.0242989	LOC117681417/LOC105348373/LOC105344788/LOC105329513/LOC117689413/LOC117689006/LOC117689346/LOC105336850/LOC105347192/LOC105333977/LOC105344195/LOC117691664/LOC105336942/LOC105346578/LOC117691913/LOC105331471/LOC105330746/LOC105327345/LOC105329409/LOC105320939/LOC105335002/LOC105324900/LOC105337649/LOC105332988/LOC105346482/LOC105340727/LOC105320044/LOC105343216/LOC105343215
GO:0006413	translational initiation	56	0.000130212	0.0266283	LOC105332613/LOC105319646/LOC117689346/LOC105336894/LOC105322994/LOC117689921/LOC105326083/LOC105333977/LOC105318237/LOC105320049/LOC105340855/LOC117691164/LOC105321986/LOC105328063/LOC105346578/LOC117691913/LOC105343667/LOC105332276/LOC105331158/LOC105334814/LOC105334815/LOC117680358/LOC117692219/LOC105324058/LOC105331471/LOC105318726/LOC105346972/LOC105318257/LOC105331924/LOC117692646/LOC105334…
GO:0045066	regulatory T cell differentiation	29	0.00014955	0.0299322	LOC105328804/LOC105328144/LOC117680360/LOC105338488/LOC105344189/LOC105335737/LOC105327846/LOC105327127/LOC117680421/LOC105335989/LOC117685747/LOC117685752
GO:0032652	regulation of interleukin-1 production	51	0.000159487	0.030951	LOC105326889/LOC105324965/LOC105318653/LOC105333971/LOC105334232/LOC105343296/LOC105347805/LOC105322453/LOC105346334/LOC105340320/LOC105320044/LOC105348146/LOC105345812/LOC105345813/LOC105345814
GO:0043970	histone H3-K9 acetylation	15	0.000168148	0.030951	LOC105342017/LOC105328443/LOC105341856/LOC105320590/LOC105325493/LOC105329029/LOC105332418/LOC105325829/LOC105338029/LOC105333304/LOC105326610/LOC105334733/LOC105344231/LOC105332899/LOC117689834/LOC105336285/LOC105330685/LOC105340849/LOC105348700/LOC117692219/LOC105320187/LOC105331925/LOC105322893/LOC105345343/LOC105337299/LOC105332246/LOC105344891/LOC105330447/LOC105330445/LOC105326124/LOC105325…
GO:0036465	synaptic vesicle recycling	66	0.00017208	0.030951	LOC117689834/LOC105348700/LOC105334234/LOC105348304/LOC105348305/LOC117686547
GO:0061741	chaperone-mediated protein transport involved in chaperone-mediated autophagy	6	0.000174381	0.030951	LOC117689834/LOC105348700/LOC105334234/LOC105348304/LOC105348305/LOC117686547
GO:1904764	chaperone-mediated autophagy translocation complex disassembly	6	0.000174381	0.030951	LOC117689834/LOC105348700/LOC105334234/LOC105348304/LOC105348305/LOC117686547
GO:1990832	slow axonal transport	6	0.000174381	0.030951	LOC117689834/LOC105348700/LOC105334234/LOC105348304/LOC105348305/LOC117686547
GO:0070670	response to interleukin-4	45	0.000178698	0.0311299	LOC105319364/LOC105335326/LOC105328916/LOC105323261/LOC105342889/LOC105346971/LOC117687970/LOC105319646/LOC117680291/LOC105345989/LOC105320888/LOC105328884/LOC105322925/LOC105339726/LOC105324292/LOC105338643/LOC105325383/LOC105332313/LOC105347209/LOC117692881/LOC105319380/LOC105338732/LOC117680744/LOC105331264/LOC105326697/LOC105318228/LOC105332473/LOC105347549/LOC105329640/LOC105347636/LOC117682…
GO:0036297	interstrand cross-link repair	24	0.000192029	0.0328439	LOC105333315/LOC105333990/LOC105325941/LOC105333447/LOC105342587/LOC105342397/LOC105336850/LOC105334565/LOC105328834/LOC105326570/LOC105337047/LOC105331599/LOC105317516/LOC105318110/LOC105348739/LOC105340922/LOC105342546/LOC105337649/LOC105323039/LOC105342063/LOC105343351/LOC105345402/LOC105341627/LOC105324697
GO:0015195	L-threonine transmembrane transporter activity	6	0.000348184	0.0340888	LOC105323184/LOC105332134/LOC105328144/LOC117680360/LOC105338488/LOC105319318/LOC105324995/LOC105327291/LOC105335989/LOC117685747/LOC117685752
GO:0034590	L-hydroxyproline transmembrane transporter activity	6	0.000348184	0.0340888	LOC105349020/LOC105320997/LOC105325768/LOC105328062/LOC105334814/LOC117692266/LOC105320825/LOC105334815/LOC117680358/LOC105337800/LOC105333759/LOC105317396/LOC105330338/LOC105317854/LOC105318502/LOC105345787/LOC105345771/LOC105333900/LOC105325568/LOC105318331
GO:1904273	L-alanine import across plasma membrane	11	0.000226896	0.0378517	LOC105349020/LOC105320997/LOC105325768/LOC105328062/LOC105334814/LOC117692266/LOC105320825/LOC105334815/LOC117680358/LOC105337800/LOC105333759/LOC105317396/LOC105330338/LOC105317854/LOC105318502/LOC105345787/LOC105345771/LOC105333900/LOC105325568/LOC105318331
GO:1903684	regulation of border follicle cell migration	20	0.000233384	0.0378517	LOC105332606/LOC105321321/LOC105349020/LOC117689346/LOC105330331/LOC105333977/LOC105344195/LOC105325768/LOC105348033/LOC105328062/LOC105328063/LOC105318842/LOC105345826/LOC105334814/LOC117692266/LOC105320825/LOC105334815/LOC117680358/LOC105337800/LOC117691871/LOC117691883/LOC117691873/LOC105322853/LOC105317854/LOC105335002/LOC117683516/LOC117683515/LOC105344144
GO:1903688	positive regulation of border follicle cell migration	20	0.000233384	0.0378517	LOC105332613/LOC105324776/LOC105346927/LOC105332694/LOC105329012/LOC105348860/LOC105325768/LOC105318237/LOC105321986/LOC105348033/LOC105328062/LOC105328063/LOC105318842/LOC105346268/LOC105336100/LOC105339386/LOC105345826/LOC105334814/LOC117692266/LOC105320825/LOC105334815/LOC117680358/LOC105337800/LOC117691871/LOC117691883/LOC117691873/LOC105318726/LOC105346972/LOC105321100/LOC105321103/LOC117692…
GO:1900426	positive regulation of defense response to bacterium	28	0.000242959	0.0378517	LOC105346971/LOC105345590/LOC117687972/LOC105326610/LOC105344333/LOC105337238/LOC105326634/LOC105331158/LOC117692219/LOC105332246/LOC105346876/LOC105327750/LOC105326056/LOC117682043/LOC117680601/LOC105336119/LOC109619688/LOC117682054/LOC105328030/LOC109620365/LOC109619273/LOC109619460/LOC117682723/LOC105341587/LOC117683833/LOC117683831/LOC105322544/LOC117684555/LOC105349185/LOC105338307/LOC105338…
GO:0097300	programmed necrotic cell death	41	0.000264525	0.0378517	LOC105346971/LOC105345590/LOC117687972/LOC105326610/LOC105337238/LOC105326634/LOC105331158/LOC117692219/LOC105332246/LOC105326056/LOC117682043/LOC117680601/LOC105336119/LOC109619688/LOC117682054/LOC109620365/LOC109619273/LOC109619460/LOC117682723/LOC117683833/LOC117683831/LOC105322544/LOC117684555/LOC105349185/LOC105338307/LOC105338306/LOC105323313/LOC105335896
GO:0045010	actin nucleation	33	0.000265253	0.0378517	LOC105330865/LOC105346970/LOC105345590/LOC117687943/LOC117687972/LOC117689232/LOC105326610/LOC105336839/LOC105339279/LOC117691799/LOC105326634/LOC105331158/LOC117690620/LOC117691582/LOC117692219/LOC105318257/LOC105322893/LOC105337474/LOC105326056/LOC117682043/LOC117680601/LOC105336119/LOC109619688/LOC117682054/LOC109620365/LOC109619273/LOC109619460/LOC117682723/LOC105331631/LOC105335455/LOC105334…
GO:0034314	Arp2/3 complex-mediated actin nucleation	28	0.000276342	0.0378517	LOC105332613/LOC105319646/LOC117689346/LOC105322994/LOC105333977/LOC105318237/LOC105340855/LOC117691164/LOC105321986/LOC105328063/LOC105346578/LOC117691913/LOC105334814/LOC105334815/LOC117680358/LOC105331471/LOC105318726/LOC105346972/LOC105318257/LOC105331924/LOC117692646/LOC105343238/LOC105320939/LOC105321542/LOC105335002/LOC105332146/LOC105328795/LOC105343216/LOC105343215
GO:0032897	negative regulation of viral transcription	39	0.000277026	0.0378517	LOC105340669/LOC105345162/LOC105331809/LOC105320888/LOC105339726/LOC105333976/LOC105324292/LOC105347209/LOC105325625/LOC105347549/LOC105328549/LOC105347636/LOC117683516/LOC117683515/LOC105344144/LOC105319523/LOC105337511/LOC105343755/LOC105336265
GO:0032732	positive regulation of interleukin-1 production	29	0.000284121	0.0378517	LOC105319364/LOC105335326/LOC105323261/LOC105342889/LOC105346971/LOC117687970/LOC105319646/LOC117680291/LOC105345989/LOC105320888/LOC105328884/LOC105322925/LOC105339726/LOC105324292/LOC105338643/LOC105325383/LOC105332313/LOC105347209/LOC117692881/LOC105319380/LOC105338732/LOC117680744/LOC105331264/LOC105326697/LOC105318228/LOC105332473/LOC105347549/LOC105329640/LOC105347636/LOC117682163/LOC105326…
GO:2001034	positive regulation of double-strand break repair via nonhomologous end joining	19	0.000285316	0.0378517	LOC105328804/LOC105328144/LOC117680360/LOC105338488/LOC105344189/LOC105335737/LOC105327846/LOC105327127/LOC117680421/LOC105335989/LOC117685747/LOC117685752
GO:0071353	cellular response to interleukin-4	44	0.000291576	0.0378517	LOC105334580/LOC117680291/LOC105345989/LOC117689834/LOC105334768/LOC105348700/LOC105334234/LOC105340241/LOC105348304/LOC105348305/LOC105334775/LOC117686547
GO:0015810	aspartate transmembrane transport	12	0.000294677	0.0378517	LOC105342017/LOC105328443/LOC105341856/LOC105320590/LOC105325493/LOC105329029/LOC105332418/LOC105325829/LOC105338029/LOC105333304/LOC105326610/LOC105334733/LOC105344231/LOC105332899/LOC117689834/LOC105336285/LOC105330685/LOC105340849/LOC105348700/LOC117692219/LOC105320187/LOC105331925/LOC105322893/LOC105345343/LOC105332246/LOC105344891/LOC105330447/LOC105330445/LOC105326124/LOC105326056/LOC117682…
GO:0061684	chaperone-mediated autophagy	12	0.000294677	0.0378517	LOC105342017/LOC105328443/LOC105341856/LOC105320590/LOC105325493/LOC105329029/LOC105332418/LOC105325829/LOC105338029/LOC105333304/LOC105326610/LOC105334733/LOC105344231/LOC105332899/LOC117689834/LOC105336285/LOC105330685/LOC105340849/LOC105348700/LOC117692219/LOC105320187/LOC105331925/LOC105322893/LOC105345343/LOC105332246/LOC105344891/LOC105330447/LOC105330445/LOC105326124/LOC105326056/LOC117682…
GO:0048488	synaptic vesicle endocytosis	62	0.000304247	0.0378517	LOC105332899/LOC117689834/LOC105348700/LOC105322893/LOC105326124/LOC105334234/LOC105348402/LOC105348304/LOC105348305/LOC117686547
GO:0140238	presynaptic endocytosis	62	0.000304247	0.0378517	LOC105332899/LOC117689834/LOC105348700/LOC105322893/LOC105326124/LOC105334234/LOC105348402/LOC105348304/LOC105348305/LOC117686547
GO:0016191	synaptic vesicle uncoating	10	0.000305915	0.0378517	LOC105348543/LOC105318234/LOC105340855/LOC117691164/LOC105345608/LOC105335737/LOC105327846/LOC105327127/LOC117680421/LOC105317849/LOC105325428
GO:0072318	clathrin coat disassembly	10	0.000305915	0.0378517	LOC105332613/LOC105324776/LOC105346927/LOC105332694/LOC105329012/LOC105348860/LOC105325768/LOC105318237/LOC105321986/LOC105348033/LOC105328062/LOC105328063/LOC105318842/LOC105346268/LOC105336100/LOC105345826/LOC105334814/LOC117692266/LOC105320825/LOC105334815/LOC117680358/LOC105337800/LOC117691871/LOC117691883/LOC117691873/LOC105318726/LOC105346972/LOC105321100/LOC105321103/LOC117692646/LOC117692…
GO:0030730	sequestering of triglyceride	11	0.000308841	0.0378517	LOC105324776/LOC105337605/LOC105334580/LOC105342928/LOC105334906/LOC105349021/LOC105348203/LOC105332228/LOC105346911/LOC105344389/LOC105346578/LOC117691913/LOC105339386/LOC105331471/LOC105348155/LOC105320939/LOC105328789/LOC105349146/LOC105320754/LOC105318810/LOC105328795/LOC105330214/LOC105343216/LOC105343215/LOC105325327
GO:0070266	necroptotic process	38	0.000312226	0.0378517	LOC105326418/LOC105317506/LOC105319021/LOC105338035/LOC105319364/LOC105324627/LOC105337115/LOC105325180/LOC117688311/LOC105342397/LOC105332215/LOC105343260/LOC105345145/LOC105334565/LOC105328565/LOC105344588/LOC105325638/LOC105334649/LOC117691193/LOC105348141/LOC105325905/LOC105331599/LOC105345379/LOC105332844/LOC105347208/LOC105317516/LOC105330109/LOC105335875/LOC105323092/LOC105347800/LOC117681…
GO:0008631	intrinsic apoptotic signaling pathway in response to oxidative stress	25	0.000317466	0.0378517	LOC105343386/LOC105335326/LOC105331188/LOC117681417/LOC105319818/LOC105348373/LOC109618706/LOC105345162/LOC105335191/LOC105344788/LOC117687680/LOC117680291/LOC105345989/LOC105345875/LOC105319824/LOC105329513/LOC117689413/LOC117689006/LOC117689346/LOC105336850/LOC105336839/LOC105347192/LOC105348437/LOC105322994/LOC105333977/LOC105333976/LOC105344195/LOC105323838/LOC117691664/LOC105336942/LOC105346…
GO:0045619	regulation of lymphocyte differentiation	75	0.000320142	0.0378517	LOC105335326/LOC105331188/LOC117681417/LOC105319818/LOC105348373/LOC109618706/LOC105335191/LOC105344788/LOC117687680/LOC117680291/LOC105345989/LOC105319824/LOC105329513/LOC117689413/LOC117689006/LOC117689346/LOC105336850/LOC105347192/LOC105348437/LOC105322994/LOC105333977/LOC105333976/LOC105344195/LOC105323838/LOC117691664/LOC105336942/LOC105346578/LOC117691913/LOC105343608/LOC105331471/LOC105322…
GO:0045580	regulation of T cell differentiation	66	0.000321739	0.0378517	LOC105332246/LOC105344265/LOC105322544/LOC117684555/LOC105349185/LOC105338307/LOC105338306/LOC105323313
GO:1902824	positive regulation of late endosome to lysosome transport	8	0.000336957	0.0378517	LOC105332246/LOC105344265/LOC105322544/LOC117684555/LOC105349185/LOC105338307/LOC105338306/LOC105323313
GO:1903337	positive regulation of vacuolar transport	8	0.000336957	0.0378517	LOC105326418/LOC105317506/LOC105319021/LOC105338035/LOC105319364/LOC105324627/LOC105337115/LOC105342397/LOC105332215/LOC105343260/LOC105334565/LOC105344588/LOC105325638/LOC105348141/LOC105345379/LOC105332844/LOC105335875/LOC105347800/LOC117681555/LOC105338614/LOC105340398/LOC105335841/LOC105326463/LOC105319573/LOC105319282/Rps20/LOC105331157/LOC105317113
GO:0032731	positive regulation of interleukin-1 beta production	27	0.00034567	0.0378517	LOC105332613/LOC105319646/LOC117689346/LOC105322994/LOC105333977/LOC105318237/LOC105340855/LOC117691164/LOC105321986/LOC105328063/LOC105346578/LOC117691913/LOC105334814/LOC105334815/LOC117680358/LOC105331471/LOC105318726/LOC105346972/LOC105331924/LOC117692646/LOC105343238/LOC105320939/LOC105321542/LOC105335002/LOC105328795/LOC105343216/LOC105343215
GO:1902435	regulation of male mating behavior	13	0.000348286	0.0378517	LOC105328144/LOC117680360/LOC105338488/LOC105335989/LOC117685747/LOC117685752
GO:0015826	threonine transport	6	0.000350069	0.0378517	LOC105328144/LOC117680360/LOC105338488/LOC105335989/LOC117685747/LOC117685752
GO:0034589	hydroxyproline transport	6	0.000350069	0.0378517	LOC105342017/LOC105325829/LOC105333304/LOC105330424/LOC105321682/LOC105330445/LOC105327189/LOC105327330/LOC105327329/LOC105327328/LOC117680424/LOC117681439/LOC105343161
GO:0045590	negative regulation of regulatory T cell differentiation	6	0.000350069	0.0378517	LOC105328144/LOC117680360/LOC105338488/LOC105335989/LOC117685747/LOC117685752
GO:0061740	protein targeting to lysosome involved in chaperone-mediated autophagy	6	0.000350069	0.0378517	LOC105328144/LOC117680360/LOC105338488/LOC105335989/LOC117685747/LOC117685752
GO:0098718	serine import across plasma membrane	6	0.000350069	0.0378517	LOC105346578/LOC117691913/LOC105331471/LOC105320939/LOC105343216/LOC105343215
GO:1903812	L-serine import across plasma membrane	6	0.000350069	0.0378517	LOC117689834/LOC105348700/LOC105334234/LOC105348304/LOC105348305/LOC117686547
GO:0035258	steroid hormone receptor binding	44	0.00040624	0.037965	LOC105328144/LOC117680360/LOC105338488/LOC105335989/LOC117685747/LOC117685752
GO:0004623	phospholipase A2 activity	13	0.000439714	0.0393066	LOC105328144/LOC117680360/LOC105338488/LOC105335989/LOC117685747/LOC117685752
GO:0071901	negative regulation of protein serine/threonine kinase activity	66	0.000367941	0.0393321	LOC105332613/LOC117693051/LOC105337347/LOC105347924/LOC105344327/LOC105342368/LOC105329513/LOC105338991/LOC105337851/LOC105328023/LOC105344429/LOC105347192/LOC105339726/LOC105324292/LOC117689797/LOC105344195/LOC105338833/LOC105320049/LOC105332881/LOC105342845/LOC105346578/LOC117691913/LOC105347667/LOC105345355/LOC105331471/LOC105318726/LOC105346972/LOC105347209/LOC105344734/LOC105322893/LOC105343…
GO:0038089	positive regulation of cell migration by vascular endothelial growth factor signaling pathway	7	0.000375346	0.0396728	LOC105346578/LOC117691913/LOC105331471/LOC105320939/LOC105328795/LOC105343216/LOC105343215
GO:0003735	structural constituent of ribosome	32	0.000505592	0.0401389	LOC105332606/LOC105331185/LOC105321321/LOC105335191/LOC105349020/LOC105338029/LOC117689346/LOC105330331/LOC105333977/LOC105344195/LOC105325768/LOC105347244/LOC105348033/LOC105328062/LOC105328063/LOC105318842/LOC105345826/LOC105334814/LOC117692266/LOC105320825/LOC105334815/LOC117680358/LOC105337800/LOC117691871/LOC117691883/LOC117691873/LOC105322853/LOC105317854/LOC105317849/LOC105319293/LOC105335…
GO:0015194	L-serine transmembrane transporter activity	8	0.000507593	0.0401389	LOC105330226/LOC105343398/LOC105343386/LOC105335326/LOC105339770/LOC105346789/LOC117680291/LOC105345989/LOC105328023/LOC105318909/LOC105340795/LOC105337659/LOC105343047/LOC105321103/LOC105322125/LOC105344734/LOC105346505/LOC105344211/LOC105327345/LOC105336033/LOC105347820/LOC105325625/LOC105320559/LOC105327964/LOC109621198/LOC105335721/LOC105342525/LOC105321856/LOC117683516/LOC117683515/LOC105344…
GO:0022889	serine transmembrane transporter activity	8	0.000507593	0.0401389	LOC105343667/LOC105332276/LOC105331158/LOC117692219/LOC105324058/LOC117680601/LOC105336119/LOC117682050/LOC109620365/LOC109619273/LOC117682069/LOC117682721/LOC117682723/LOC105331245/LOC117683831
GO:0005840	ribosome	51	0.000319078	0.0401978	LOC105323184/LOC105332134/LOC105328144/LOC117680360/LOC105338488/LOC105319318/LOC105324995/LOC105327291/LOC105335989/LOC117685747/LOC117685752
GO:0022626	cytosolic ribosome	28	0.000342271	0.0401978	LOC105332246/LOC105339481/LOC105335722/LOC105321614/LOC105322544/LOC117684555/LOC105349185/LOC105338307/LOC105338306/LOC105323313
GO:1900424	regulation of defense response to bacterium	36	0.000396313	0.0414235	LOC105319824/LOC105328144/LOC117680360/LOC105326336/LOC105338488/LOC105319318/LOC105327291/LOC105335989/LOC117685747/LOC117685752
GO:0071641	negative regulation of macrophage inflammatory protein 1 alpha production	15	0.000410296	0.042365	LOC117686211/LOC105324933/LOC117687963/LOC105334306/LOC105326807/LOC117692099/LOC105347087/LOC105324175/LOC105344317/LOC105344257/LOC105317590/LOC105318441/LOC105331577
GO:1904557	L-alanine transmembrane transport	11	0.000414328	0.042365	LOC105333315/LOC105333990/LOC105348705/LOC105328917/LOC105324947/LOC105336850/LOC105332933/LOC105348860/LOC105325768/LOC105344543/LOC105321986/LOC105348033/LOC105328062/LOC105328063/LOC105318842/LOC105345826/LOC105334814/LOC117692266/LOC105320825/LOC105334815/LOC117680358/LOC105337800/LOC117691871/LOC117691883/LOC117691873/LOC105341366/LOC105338732/LOC117680744/LOC105317854/LOC105345248/LOC105321…
GO:0006878	cellular copper ion homeostasis	10	0.000424044	0.042436	LOC105331845/LOC105340512/LOC105319542/LOC105330226/LOC105339994/LOC105335326/LOC105332961/LOC105342684/LOC105324776/LOC105328804/LOC105339786/LOC105325180/LOC105327504/LOC105345955/LOC105332217/LOC105322747/LOC105346769/LOC105330687/LOC105333809/LOC117689834/LOC105335800/LOC105318234/LOC105320719/LOC105335271/LOC105324718/LOC105348700/LOC105321830/LOC105346116/LOC105334232/LOC105327345/LOC105343…
GO:0032329	serine transport	10	0.000424044	0.042436	LOC105345590/LOC117687972/LOC105326610/LOC105344333/LOC105326634/LOC105331158/LOC117692219/LOC105326056/LOC117682043/LOC117680601/LOC105336119/LOC109619688/LOC117682054/LOC105328030/LOC109620365/LOC109619273/LOC109619460/LOC117682723/LOC105341587/LOC117683833/LOC117683831
GO:0039528	cytoplasmic pattern recognition receptor signaling pathway in response to virus	32	0.000462123	0.0457599	LOC105323184/LOC105332134/LOC105328144/LOC117680360/LOC105338488/LOC105319318/LOC105329718/LOC105324995/LOC105327291/LOC105335989/LOC117685747/LOC117685752
GO:0015189	L-lysine transmembrane transporter activity	6	0.000635626	0.0466845	LOC105343667/LOC105332276/LOC105331158/LOC117692219/LOC105324058/LOC117680601/LOC105336119/LOC117682050/LOC109620365/LOC109619273/LOC117682069/LOC117682721/LOC117682723/LOC105331245/LOC117683831
GO:0015180	L-alanine transmembrane transporter activity	12	0.000635781	0.0466845	LOC105343667/LOC105332276/LOC105331158/LOC117692219/LOC105324058/LOC117680601/LOC105336119/LOC117682050/LOC109620365/LOC109619273/LOC117682069/LOC117682721/LOC117682723/LOC105331245/LOC117683831
GO:0046034	ATP metabolic process	72	0.000490159	0.0471281	LOC105326418/LOC105317506/LOC105319021/LOC105338035/LOC105319364/LOC105324627/LOC105337115/LOC105342397/LOC105332215/LOC105343260/LOC105325638/LOC105334649/LOC105348141/LOC105331599/LOC105345379/LOC105332844/LOC105347208/LOC105317516/LOC105335875/LOC105323092/LOC105347800/LOC117681555/LOC105338614/LOC105335841/LOC105326463/LOC105319573/LOC105319282/Rps20/LOC105331157/LOC105345448/LOC105317113/LOC…
GO:0051127	positive regulation of actin nucleation	21	0.00049804	0.0471281	LOC105328144/LOC117680360/LOC105326336/LOC105338488/LOC105319318/LOC105335989/LOC117685747/LOC117685752
GO:0015808	L-alanine transport	12	0.000500224	0.0471281	LOC105328144/LOC117680360/LOC105326336/LOC105338488/LOC105319318/LOC105335989/LOC117685747/LOC117685752
GO:0071608	macrophage inflammatory protein-1 alpha production	15	0.000504385	0.0471281	LOC105330424/LOC105321682/LOC105327189/LOC105327330/LOC105327329/LOC105327328/LOC117680424/LOC117681439
GO:0071640	regulation of macrophage inflammatory protein 1 alpha production	15	0.000504385	0.0471281	LOC105332246/LOC105344265/LOC105322544/LOC117684555/LOC105349185/LOC105338307/LOC105338306/LOC105323313
GO:0034609	spicule insertion	8	0.00051101	0.0471281	LOC105333315/LOC105333990/LOC105348705/LOC105328917/LOC105324947/LOC105336850/LOC105348860/LOC105325768/LOC105321986/LOC105348033/LOC105328062/LOC105328063/LOC105318842/LOC105345826/LOC105334814/LOC117692266/LOC105320825/LOC105334815/LOC117680358/LOC105337800/LOC117691871/LOC117691883/LOC117691873/LOC105341366/LOC105338732/LOC117680744/LOC105317854/LOC105345248/LOC105321542/LOC105339421
GO:1902822	regulation of late endosome to lysosome transport	8	0.00051101	0.0471281	LOC105339726/LOC105324292/LOC105325768/LOC105321986/LOC105348033/LOC105328062/LOC105328063/LOC105318842/LOC105345826/LOC105334814/LOC117692266/LOC105320825/LOC105334815/LOC117680358/LOC105337800/LOC117691871/LOC117691883/LOC117691873/LOC105338732/LOC117680744/LOC105317854/LOC105343948/LOC105347636/LOC105325774/LOC105319523
GO:0039531	regulation of viral-induced cytoplasmic pattern recognition receptor signaling pathway	30	0.000518726	0.0473753	LOC105338181/LOC105343329/LOC105347646/LOC105327415/LOC117691799/LOC105336033/LOC105330838/LOC105337474/LOC105342062/LOC105347148/LOC105347149
GO:1900044	regulation of protein K63-linked ubiquitination	25	0.000541445	0.0489747	LOC105332961/LOC105328804/LOC105345877/LOC117680571/LOC105330500/LOC105326068
GO:0030719	P granule organization	11	0.000548404	0.0491318	LOC105323184/LOC105332134/LOC105328144/LOC117680360/LOC105338488/LOC105319318/LOC105329718/LOC105324995/LOC105327291/LOC105335989/LOC117685747/LOC117685752
10‰Vibrio_48h vs. 30‰Vibrio_48h
GO:0005839	alpha-amino acid metabolic process	13	3.35e-10	3.59e-07	LOC105318169/LOC105342027/LOC105326858/LOC105349011/LOC105320064/LOC105323979/LOC105325222/LOC105325286/LOC105339786/LOC105343205/LOC105325181/LOC105318598/LOC105331115/LOC105339692/LOC105340251/LOC105344083/LOC105328095/LOC105325247/LOC105326362/LOC105345345/LOC105344391/LOC105319341/LOC105337177/LOC105337175/LOC117689528/LOC105330104/LOC105318166/LOC105340692/LOC105327382/LOC105348527/LOC105344…
GO:1901605	proteasome core complex	109	1.24e-10	1.2e-06	LOC105319167/LOC105320967/LOC105322442/LOC105318528/LOC105336919/LOC117691171/LOC105318105/LOC105337951/LOC105324879/LOC105343419/LOC105342563/LOC105328897/LOC105346718
GO:1990111	alpha-amino acid catabolic process	11	3.8e-09	2.04e-06	LOC105326858/LOC105320064/LOC105323979/LOC105325222/LOC105325286/LOC105343205/LOC105318598/LOC105339692/LOC105340251/LOC105328095/LOC105326362/LOC105345345/LOC105344391/LOC105319341/LOC105318166/LOC105327382/LOC105323989/LOC105329204/LOC105332907/LOC105328238/LOC105330479/LOC105344283/LOC117692574/LOC117692575/LOC105345600/LOC105345374/LOC105331916/LOC105347830/LOC105345317/LOC105319386/LOC105317…
GO:1901606	spermatoproteasome complex	62	1.91e-09	9.19e-06	LOC105319167/LOC105320967/LOC105322442/LOC105336919/LOC117691171/LOC105318105/LOC105337951/LOC105324879/LOC105342563/LOC105328897/LOC105346718
GO:0006521	regulation of cellular amino acid metabolic process	37	4.82e-09	1.54e-05	LOC105339979/LOC105339786/LOC105319167/LOC105338045/LOC117688177/LOC105320967/LOC105322442/LOC105318528/LOC105337177/LOC105337175/LOC117689528/LOC105340692/LOC105336919/LOC117691171/LOC105318319/LOC105319319/LOC105319318/LOC105332852/LOC105318105/LOC105337951/LOC105324995/LOC105327291/LOC105324879/LOC105343419/LOC105334546/LOC105336525/LOC105323817/LOC105342563/LOC105346045/LOC105331278/LOC105328…
GO:0009063	cellular amino acid catabolic process	65	9.96e-09	2.39e-05	LOC105326858/LOC105320064/LOC105323979/LOC105325222/LOC105325286/LOC105337605/LOC105343205/LOC105318598/LOC105339692/LOC105340251/LOC105328095/LOC105326362/LOC105345345/LOC105344391/LOC105319341/LOC105318166/LOC105327382/LOC105323989/LOC105337500/LOC105329204/LOC105332907/LOC105328238/LOC105330479/LOC105344283/LOC117692574/LOC117692575/LOC105345600/LOC105345374/LOC105331916/LOC105347830/LOC105345…
GO:0006119	oxidative phosphorylation	45	1.74e-08	3.34e-05	LOC105331845/LOC105332961/LOC105344651/LOC105339786/LOC117689045/LOC105322436/LOC105332067/LOC105332122/LOC105341417/LOC105324755/LOC105323833/LOC105343043/LOC105340483/LOC105334388/LOC105319312/LOC105344113/LOC105346116/LOC105335553/LOC105323732/LOC105323738/LOC105348226/LOC105332764/LOC105340141/LOC117681821/LOC105322313/LOC105322860/LOC105319696/LOC105336378/LOC105334546/LOC105323817/LOC105348…
GO:1990204	NADPH regeneration	42	1.24e-07	4.42e-05	LOC105331731/LOC105330227/LOC105343392/LOC105339932/LOC105317439/LOC105347640/LOC105335180/LOC105345317/LOC105320092/LOC105325277/LOC105328534/G6pd/LOC105347364
GO:0006740	glucose 6-phosphate metabolic process	13	3.02e-08	4.83e-05	LOC105331731/LOC105339932/LOC105317439/LOC105347640/LOC105317783/LOC105346675/LOC105335180/LOC105332291/LOC105345317/LOC105320092/LOC105325277/LOC105328534/G6pd/LOC105347364
GO:0051156	ATP metabolic process	14	6.32e-08	8.2e-05	LOC105331845/LOC105340512/LOC105341923/LOC105332961/LOC105344651/LOC105339786/LOC105347373/LOC105330927/LOC105344104/LOC105326607/LOC117689045/LOC105338665/LOC105341768/LOC105341080/LOC105327492/LOC105322436/LOC105332067/LOC105319280/LOC105332122/LOC105336897/LOC105333921/LOC105341417/LOC105337867/LOC105339544/LOC105347640/LOC105328504/LOC105317783/LOC105346675/LOC105324755/LOC105319565/LOC105323…
GO:0046034	threonine-type endopeptidase activity	96	6.82e-08	8.2e-05	LOC105320967/LOC105322442/LOC105318528/LOC105318105/LOC105337951/LOC105324879/LOC105343419/LOC105342563/LOC105328897/LOC105346718
GO:0033209	oxidoreductase complex	76	1.54e-07	0.000164697	LOC105331845/LOC105344651/LOC105324257/LOC117682785/LOC105337605/LOC105348057/LOC105345454/LOC117688268/LOC117688267/LOC105326646/LOC105346968/LOC105341417/LOC105327382/LOC105345401/LOC105323050/LOC105319312/LOC105344113/LOC105338625/LOC105346116/LOC105334553/LOC105323732/LOC105348744/LOC105340141/LOC105341585/LOC105319696/LOC105334550/LOC105348562/LOC105349048/LOC105349203/LOC105328534/LOC105320…
GO:0004298	tumor necrosis factor-mediated signaling pathway	10	9.63e-08	0.000201272	LOC105325440/LOC105339979/LOC117684340/LOC105319167/LOC105324741/LOC105338045/LOC117688177/LOC105320967/LOC105330404/LOC105319824/LOC105341755/LOC105322442/LOC105318528/LOC105328993/LOC105343082/LOC105340780/LOC105336919/LOC117691171/LOC105318274/LOC105321986/LOC105348033/LOC117690986/LOC105328062/LOC105328063/LOC105318842/LOC117691812/LOC105345826/LOC105334814/LOC117692005/LOC117692266/LOC105323…
GO:0006098	pentose-phosphate shunt	11	3.93e-07	0.000377371	LOC105331731/LOC105339932/LOC105317439/LOC105347640/LOC105335180/LOC105345317/LOC105320092/LOC105325277/LOC105328534/G6pd/LOC105347364
GO:0006739	NADP metabolic process	31	4.37e-07	0.000381863	LOC105331731/LOC105330227/LOC105343392/LOC105328838/LOC105339932/LOC105348057/LOC117688268/LOC105317439/LOC105347928/LOC105347640/LOC105344580/LOC105317783/LOC105346675/LOC105345401/LOC105344603/LOC105335180/LOC105337061/LOC105320693/LOC105323050/LOC105324295/LOC105345317/LOC105323732/LOC105320092/LOC105325277/LOC105336378/LOC105328534/G6pd/LOC105346544/LOC117684275/LOC105347364/LOC105331538
GO:0097300	programmed necrotic cell death	53	8.02e-07	0.00064232	LOC105332613/LOC105339803/LOC105326906/LOC117687102/LOC105327007/LOC105333748/LOC105341755/LOC105319338/LOC105338877/LOC105337850/LOC105346400/LOC105328993/LOC105329012/LOC105345837/LOC105318274/LOC105321986/LOC105348033/LOC105328062/LOC105328063/LOC105318842/LOC117691812/LOC105346268/LOC105345826/LOC105334814/LOC117692005/LOC117692266/LOC105323879/LOC105320825/LOC117692259/LOC105334815/LOC117692…
GO:0010499	proteasomal ubiquitin-independent protein catabolic process	15	9.47e-07	0.000700661	LOC105319167/LOC105320967/LOC105322442/LOC105318528/LOC105336919/LOC117691171/LOC105318105/LOC105337951/LOC105346279/LOC105324879/LOC105343419/LOC105342563/LOC105328897/LOC105346718/LOC109617094
GO:0070246	natural killer cell apoptotic process	23	1.7e-06	0.00108778	LOC105328993/LOC105318274/LOC105321986/LOC105348033/LOC105328062/LOC105328063/LOC105318842/LOC117691812/LOC105345826/LOC105334814/LOC117692005/LOC117692266/LOC105323879/LOC105320825/LOC117692259/LOC105334815/LOC117692263/LOC117680358/LOC105332528/LOC105323696/LOC105339884/LOC105333872/LOC105317854
GO:0070247	regulation of natural killer cell apoptotic process	23	1.7e-06	0.00108778	LOC105328993/LOC105318274/LOC105321986/LOC105348033/LOC105328062/LOC105328063/LOC105318842/LOC117691812/LOC105345826/LOC105334814/LOC117692005/LOC117692266/LOC105323879/LOC105320825/LOC117692259/LOC105334815/LOC117692263/LOC117680358/LOC105332528/LOC105323696/LOC105339884/LOC105333872/LOC105317854
GO:0042762	regulation of sulfur metabolic process	22	2.09e-06	0.00125337	LOC105323979/LOC105337605/LOC105318598/LOC117686866/LOC105342276/LOC105321525/LOC105337177/LOC105337175/LOC117689528/LOC105340692/LOC105332907/LOC105318319/LOC105337070/LOC105331589/LOC105319319/LOC105342120/LOC105320743/LOC105324995/LOC105327291/LOC105336525/LOC105341975/LOC105329125
GO:0070266	necroptotic process	48	3.19e-06	0.00180418	LOC105332613/LOC105339803/LOC105326906/LOC117687102/LOC105327007/LOC105333748/LOC105341755/LOC105319338/LOC105338877/LOC105337850/LOC105346400/LOC105328993/LOC105329012/LOC105318274/LOC105321986/LOC105348033/LOC105328062/LOC105328063/LOC105318842/LOC117691812/LOC105346268/LOC105345826/LOC105334814/LOC117692005/LOC117692266/LOC105323879/LOC105320825/LOC117692259/LOC105334815/LOC117692263/LOC117680…
GO:0070265	necrotic cell death	68	4.36e-06	0.00232888	LOC117684712/LOC105342446/LOC105332613/LOC105327719/LOC105339803/LOC105326906/LOC117687102/LOC105327007/LOC105333748/LOC105341755/LOC105319338/LOC105338877/LOC105337850/LOC105346400/LOC105340989/LOC105328993/LOC105329012/LOC105345837/LOC105318274/LOC105321986/LOC105348033/LOC105328062/LOC105328063/LOC105318842/LOC117691812/LOC105346268/LOC105345826/LOC105334814/LOC117692005/LOC117692266/LOC105323…
GO:0061621	cysteine-type endopeptidase inhibitor activity involved in apoptotic process	10	9.45e-06	0.00454182	LOC105325440/LOC105337148/LOC105347928/LOC105320815/LOC105332128/LOC105330331/LOC105328993/LOC105335485/LOC105318274/LOC105321986/LOC105348033/LOC105328062/LOC105328063/LOC105318842/LOC117691812/LOC105345826/LOC105334814/LOC117692005/LOC117692266/LOC105323879/LOC105320825/LOC117692259/LOC105334815/LOC117692263/LOC117680358/LOC105332528/LOC105323696/LOC105324844/LOC105339884/LOC105333872/LOC105321…
GO:0061718	canonical glycolysis	10	9.45e-06	0.00454182	LOC105330927/LOC105347640/LOC105317783/LOC105346675/LOC105332291/LOC105347662/LOC105334471/LOC105322313/LOC105325277/LOC105338126
GO:0045333	glucose catabolic process to pyruvate	56	1.05e-05	0.00478782	LOC105330927/LOC105347640/LOC105317783/LOC105346675/LOC105332291/LOC105347662/LOC105334471/LOC105322313/LOC105325277/LOC105338126
GO:0009081	cellular respiration	25	1.32e-05	0.0056216	LOC105331845/LOC105342027/LOC105330227/LOC105343392/LOC105332961/LOC105344651/LOC105326646/LOC105326889/LOC105346968/LOC117689045/LOC105341417/LOC117680360/LOC105340989/LOC105328504/LOC117680461/LOC105344524/LOC105346669/LOC105326324/LOC105319565/LOC105334388/LOC105337061/LOC105337314/LOC105319312/LOC105344113/LOC105346116/LOC105330746/LOC105347011/LOC105333137/LOC105322950/LOC105331819/LOC105323…
GO:0002803	NADP binding	30	1.4e-05	0.0056216	LOC105340512/LOC105348587/LOC105330227/LOC105343392/LOC105328838/LOC105339932/LOC105348057/LOC105345454/LOC117688268/LOC117688267/LOC105344083/LOC105327382/LOC105344580/LOC105323989/LOC105344603/LOC105337061/LOC105323050/LOC105324295/LOC105339124/LOC105345317/LOC105324316/LOC105322950/LOC105333864/LOC105338913/LOC105317853/LOC105320092/LOC105349048/LOC105336885/G6pd/LOC105337408/LOC105320290/LOC1…
GO:0006963	cysteine-type endopeptidase regulator activity involved in apoptotic process	30	1.4e-05	0.0056216	LOC105325440/LOC105337148/LOC105335189/LOC105347928/LOC105320815/LOC105332128/LOC105330331/LOC105328993/LOC105335485/LOC105318274/LOC105321986/LOC105348033/LOC105343052/LOC105328062/LOC105328063/LOC105318842/LOC117691812/LOC105345826/LOC105334814/LOC117692005/LOC117692266/LOC105323879/LOC105320825/LOC117692259/LOC105334815/LOC117692263/LOC117680358/LOC105332528/LOC105323696/LOC105343974/LOC105328…
GO:0006749	branched-chain amino acid metabolic process	35	1.66e-05	0.00632869	LOC105326858/LOC105320064/LOC105337605/LOC105343205/LOC105325181/LOC105326362/LOC105327382/LOC105337500/LOC105329204/LOC105330479/LOC105345600/LOC105345374/LOC105345317/LOC105323732/LOC105321895/LOC105349048/LOC105330120/LOC105319285/LOC105319875/LOC105318507/LOC105342066/LOC105342065/LOC105338806/LOC105336455/LOC105329260
GO:0002753	positive regulation of antibacterial peptide production	55	1.71e-05	0.00632869	LOC105336167/LOC105339907/LOC105327492/LOC105319280/LOC105330331/LOC105328993/LOC105318254/LOC105318274/LOC105348033/LOC105328062/LOC105328063/LOC105318842/LOC117691812/LOC105345826/LOC105334814/LOC117692005/LOC117692266/LOC105323879/LOC105320825/LOC117692259/LOC105334815/LOC117692263/LOC117680358/LOC105332528/LOC105323696/LOC105322853/LOC105345609/LOC105333872/LOC105317854/LOC105340735
GO:0043027	positive regulation of antibacterial peptide biosynthetic process	35	6.44e-06	0.00642742	LOC105336167/LOC105339907/LOC105327492/LOC105319280/LOC105330331/LOC105328993/LOC105318254/LOC105318274/LOC105348033/LOC105328062/LOC105328063/LOC105318842/LOC117691812/LOC105345826/LOC105334814/LOC117692005/LOC117692266/LOC105323879/LOC105320825/LOC117692259/LOC105334815/LOC117692263/LOC117680358/LOC105332528/LOC105323696/LOC105322853/LOC105345609/LOC105333872/LOC105317854/LOC105340735
GO:0050661	glutathione metabolic process	35	1.07e-05	0.00642742	LOC105342027/LOC105330227/LOC105323979/LOC105318598/LOC105327000/LOC105341772/LOC105321189/LOC117680360/LOC105344580/LOC105332907/LOC105337070/LOC105337535/LOC105324295/LOC105319319/LOC105325336/LOC105339426/LOC105342120/LOC105340198/LOC105323732/LOC105324995/LOC105327291/LOC105318451/LOC105329868/LOC105336525/LOC105330045/LOC105331625/LOC117680535/LOC105342381/G6pd/LOC105331942/LOC105333994/LOC1…
GO:0043028	cytoplasmic pattern recognition receptor signaling pathway	43	1.23e-05	0.00642742	LOC105346204/LOC105348705/LOC105328917/LOC105327620/LOC105349028/LOC105319824/LOC105317188/LOC105341755/LOC105328993/LOC105329202/LOC105318274/LOC105321986/LOC105348033/LOC105328062/LOC105328063/LOC105318842/LOC117691812/LOC105345826/LOC105334814/LOC117692005/LOC117692266/LOC105323879/LOC105320825/LOC117692259/LOC105334815/LOC117692263/LOC117680358/LOC105332528/LOC105323696/LOC105318722/LOC117692…
GO:0035455	response to interferon-alpha	21	1.81e-05	0.00646093	LOC105340423/LOC105330468/LOC105341080/LOC105332122/LOC105340832/LOC105337867/LOC105332677/LOC105340483/LOC105337070/LOC105321098/LOC105339476/LOC105348608/LOC105336378/LOC105341714/LOC105335096/LOC105341141/LOC105331401/LOC105336388/LOC105348954/LOC105341267/LOC109617094
GO:0070424	MAP kinase phosphatase activity	30	2.03e-05	0.00680815	LOC105336993/LOC105329513/LOC105344429/LOC105347192/LOC105344195/LOC105329983/LOC105334705/LOC105343713/LOC105333136/LOC105328965/LOC105331556
GO:0046474	regulation of nucleotide-binding oligomerization domain containing signaling pathway	77	2.12e-05	0.00680815	LOC105349028/LOC105341755/LOC105328993/LOC105318274/LOC105321986/LOC105348033/LOC105328062/LOC105328063/LOC105318842/LOC117691812/LOC105345826/LOC105334814/LOC117692005/LOC117692266/LOC105323879/LOC105320825/LOC117692259/LOC105334815/LOC117692263/LOC117680358/LOC105332528/LOC105323696/LOC105339884/LOC105332028/LOC105333872/LOC105317854/LOC105334234/LOC105347477/LOC105336465/LOC105325849
GO:0002780	glycerophospholipid biosynthetic process	31	2.2e-05	0.00680815	LOC105319528/LOC105338263/LOC105328357/LOC105323176/LOC105341855/LOC105320589/LOC105325892/LOC117687963/LOC105334306/LOC105342387/LOC105327236/LOC105319353/LOC117688910/LOC105336897/LOC105318546/LOC105337715/LOC105319102/LOC105336365/LOC117690545/LOC105344525/LOC105327308/LOC109618055/LOC105328238/LOC105319509/LOC105345182/LOC105347545/LOC105345401/LOC105332677/LOC105322651/LOC105319566/LOC105343…
GO:0002808	antibacterial peptide biosynthetic process	31	2.2e-05	0.00680815	LOC105336167/LOC105339907/LOC105327492/LOC105319280/LOC105330331/LOC105325078/LOC105328993/LOC105318254/LOC105318274/LOC105348033/LOC105328062/LOC105328063/LOC105318842/LOC117691812/LOC105345826/LOC105334814/LOC117692005/LOC117692266/LOC105323879/LOC105320825/LOC117692259/LOC105334815/LOC117692263/LOC117680358/LOC105332528/LOC105323696/LOC105322853/LOC105345609/LOC105333872/LOC105317854/LOC105340…
GO:1905369	regulation of antibacterial peptide biosynthetic process	33	3.26e-05	0.00708322	LOC105336167/LOC105339907/LOC105327492/LOC105319280/LOC105330331/LOC105325078/LOC105328993/LOC105318254/LOC105318274/LOC105348033/LOC105328062/LOC105328063/LOC105318842/LOC117691812/LOC105345826/LOC105334814/LOC117692005/LOC117692266/LOC105323879/LOC105320825/LOC117692259/LOC105334815/LOC117692263/LOC117680358/LOC105332528/LOC105323696/LOC105322853/LOC105345609/LOC105333872/LOC105317854/LOC105340…
GO:0035631	antibacterial peptide production	30	3.31e-05	0.00708322	LOC105336167/LOC105339907/LOC105327492/LOC105319280/LOC105330331/LOC105325078/LOC105328993/LOC105318254/LOC105318274/LOC105348033/LOC105328062/LOC105328063/LOC105318842/LOC117691812/LOC105345826/LOC105334814/LOC117692005/LOC117692266/LOC105323879/LOC105320825/LOC117692259/LOC105334815/LOC117692263/LOC117680358/LOC105332528/LOC105323696/LOC105322853/LOC105345609/LOC105333872/LOC105317854/LOC105340…
GO:1905368	regulation of antibacterial peptide production	40	4.14e-05	0.00738874	LOC105336167/LOC105339907/LOC105327492/LOC105319280/LOC105330331/LOC105325078/LOC105328993/LOC105318254/LOC105318274/LOC105348033/LOC105328062/LOC105328063/LOC105318842/LOC117691812/LOC105345826/LOC105334814/LOC117692005/LOC117692266/LOC105323879/LOC105320825/LOC117692259/LOC105334815/LOC117692263/LOC117680358/LOC105332528/LOC105323696/LOC105322853/LOC105345609/LOC105333872/LOC105317854/LOC105340…
GO:0002778	lipoprotein metabolic process	31	2.61e-05	0.00761426	LOC105329535/LOC105327775/LOC105348704/LOC105336972/LOC105348565/LOC105335189/LOC105328053/LOC109617041/LOC105327236/LOC105319353/LOC105334614/LOC105318917/LOC105337500/LOC105344525/LOC109618055/LOC105319566/LOC105340853/LOC105340855/LOC105323591/LOC105321721/LOC105331368/LOC105344734/LOC105332650/LOC105345451/LOC105329659/LOC105330139/LOC105334928/LOC105317983/LOC105320303/LOC105322262/LOC105344…
GO:0002786	regulation of programmed necrotic cell death	31	2.61e-05	0.00761426	LOC105332613/LOC105341755/LOC105328993/LOC105345837/LOC105318274/LOC105321986/LOC105348033/LOC105328062/LOC105328063/LOC105318842/LOC117691812/LOC105346268/LOC105345826/LOC105334814/LOC117692005/LOC117692266/LOC105323879/LOC105320825/LOC117692259/LOC105334815/LOC117692263/LOC117680358/LOC105332528/LOC105323696/LOC117692600/LOC105321100/LOC105343974/LOC117692646/LOC105339884/LOC105333872/LOC105334…
GO:0033549	glycine transmembrane transporter activity	11	1.93e-05	0.00805428	LOC117684712/LOC105337679/LOC105319319/LOC105319318/LOC105334296/LOC105322942/LOC105329718/LOC105348927/LOC105338902/LOC105338428/LOC105324995/LOC105327291/LOC105336525/LOC105340931/LOC105321422/LOC105320120/LOC105347242/LOC105348180
GO:0042157	endopeptidase complex	55	2.99e-05	0.00845141	LOC105339979/LOC105319167/LOC105338045/LOC117688177/LOC105320967/LOC105335023/LOC105338665/LOC105322442/LOC105319353/LOC105318528/LOC105347711/LOC105344525/LOC105336919/LOC117691171/LOC105318722/LOC105343974/LOC105332852/LOC117692646/LOC105318105/LOC105337951/LOC105334928/LOC105348739/LOC105324879/LOC105343419/LOC105337933/LOC105342563/LOC105346045/LOC105328897/LOC105329451/LOC105329473/LOC105340…
GO:0062098	electron transfer activity	35	3.13e-05	0.00848049	LOC105324538/LOC105348057/LOC105345454/LOC117688268/LOC117688267/LOC105326646/LOC105346968/LOC105319341/LOC117690492/LOC105331511/LOC105344580/LOC105323989/LOC105326079/LOC105345401/LOC105344603/LOC105339316/LOC105337061/LOC117691405/LOC105319312/LOC105338625/LOC105347830/LOC105334553/LOC105323732/LOC105338913/LOC117681821/LOC105339597/LOC105341585/LOC105319696/LOC105334550/LOC105332360/LOC105330…
GO:0070423	CD40 receptor complex	41	3.32e-05	0.00848049	LOC105347711/LOC105328993/LOC105318274/LOC105321986/LOC105348033/LOC105328062/LOC105328063/LOC105318842/LOC117691812/LOC105345826/LOC105334814/LOC117692005/LOC117692266/LOC105323879/LOC105320825/LOC117692259/LOC105334815/LOC117692263/LOC117680358/LOC105332528/LOC105323696/LOC105328601/LOC105339884/LOC105334459/LOC105348770/LOC105333872/LOC105344264/LOC105317854/LOC105332371/LOC105333841
GO:1900426	nucleotide-binding oligomerization domain containing signaling pathway	33	3.42e-05	0.00848049	LOC105327620/LOC105349028/LOC105319824/LOC105341755/LOC105328993/LOC105329202/LOC105318274/LOC105321986/LOC105348033/LOC105328062/LOC105328063/LOC105318842/LOC117691812/LOC105345826/LOC105334814/LOC117692005/LOC117692266/LOC105323879/LOC105320825/LOC117692259/LOC105334815/LOC117692263/LOC117680358/LOC105332528/LOC105323696/LOC117692600/LOC105321100/LOC105328681/LOC105339884/LOC105332028/LOC105335…
GO:0002807	positive regulation of defense response to bacterium	30	3.46e-05	0.00848049	LOC105336167/LOC105339907/LOC105327492/LOC105319280/LOC105330331/LOC105328993/LOC105333977/LOC105344195/LOC105318254/LOC105318274/LOC105348033/LOC105328062/LOC105328063/LOC105318842/LOC117691812/LOC105345826/LOC105334814/LOC117692005/LOC117692266/LOC105323879/LOC105320825/LOC117692259/LOC105334815/LOC117692263/LOC117680358/LOC105332528/LOC105323696/LOC105322853/LOC105345609/LOC105333872/LOC105317…
GO:0006964	positive regulation of antimicrobial peptide biosynthetic process	23	3.52e-05	0.00848049	LOC105336167/LOC105339907/LOC105327492/LOC105319280/LOC105330331/LOC105328993/LOC105318254/LOC105318274/LOC105348033/LOC105328062/LOC105328063/LOC105318842/LOC117691812/LOC105345826/LOC105334814/LOC117692005/LOC117692266/LOC105323879/LOC105320825/LOC117692259/LOC105334815/LOC117692263/LOC117680358/LOC105332528/LOC105323696/LOC105322853/LOC105345609/LOC105333872/LOC105317854/LOC105340735
GO:0006735	positive regulation of biosynthetic process of antibacterial peptides active against Gram-negative bacteria	11	3.58e-05	0.00848049	LOC105336167/LOC105330331/LOC105328993/LOC105318274/LOC105348033/LOC105328062/LOC105328063/LOC105318842/LOC117691812/LOC105345826/LOC105334814/LOC117692005/LOC117692266/LOC105323879/LOC105320825/LOC117692259/LOC105334815/LOC117692263/LOC117680358/LOC105332528/LOC105323696/LOC105333872/LOC105317854
GO:1900424	NADH regeneration	43	3.72e-05	0.00848049	LOC105330927/LOC105347640/LOC105317783/LOC105346675/LOC105332291/LOC105347662/LOC105334471/LOC105322313/LOC105325277/LOC105323351/LOC105338126
GO:0050821	regulation of defense response to bacterium	76	3.79e-05	0.00848049	LOC105331216/LOC105336167/LOC105339907/LOC105341755/LOC105327492/LOC105319280/LOC105330331/LOC105325078/LOC105328993/LOC105333977/LOC105344283/LOC105344195/LOC105347244/LOC105318254/LOC105318274/LOC105348033/LOC105328062/LOC105328063/LOC105318842/LOC117691812/LOC105345826/LOC105334814/LOC117692005/LOC117692266/LOC105323879/LOC105320825/LOC117692259/LOC105334815/LOC117692263/LOC117680358/LOC105332…
GO:0009083	protein stabilization	21	3.79e-05	0.00848049	LOC105318875/LOC105340512/LOC105348705/LOC105338263/LOC105329908/LOC117681632/LOC105344101/LOC105338045/LOC117688177/LOC105326297/LOC105348203/LOC105325843/LOC105336785/LOC105336710/LOC105347899/LOC105329037/LOC105319043/LOC105343107/LOC105329945/LOC105330331/LOC105347868/LOC105330898/LOC105338718/LOC105330196/LOC105322648/LOC117689819/LOC105319566/LOC105325261/LOC105336910/LOC105339197/LOC105343…
GO:0035443	branched-chain amino acid catabolic process	16	4.29e-05	0.00887771	LOC105326858/LOC105320064/LOC105337605/LOC105343205/LOC105326362/LOC105327382/LOC105337500/LOC105329204/LOC105330479/LOC105345600/LOC105345317/LOC105323732/LOC105321895/LOC105349048/LOC105319285/LOC105319875/LOC105318507/LOC105342066/LOC105342065/LOC105338806/LOC105336455
GO:0002777	peptidase complex	31	4.34e-05	0.00887771	LOC105339979/LOC105337911/LOC105319167/LOC105338045/LOC117688177/LOC105320967/LOC105337044/LOC105335023/LOC105338665/LOC105322442/LOC105319353/LOC105318528/LOC105343107/LOC105347711/LOC105331296/LOC105344525/LOC105326509/LOC105336919/LOC117691171/LOC105318722/LOC105343974/LOC105332852/LOC117692646/LOC105318105/LOC105337951/LOC105334928/LOC105348739/LOC105324879/LOC105343419/LOC105337933/LOC105342…
GO:0002805	tripeptide transmembrane transport	31	4.34e-05	0.00887771	LOC105326077/LOC105348318/LOC105319319/LOC105318659/LOC105318660/LOC105335737/LOC105332028/LOC105327127/LOC117680421/LOC105335124/LOC105324995/LOC105327291/LOC105329772/LOC105336525/LOC105337548/LOC105325849
GO:0035872	antimicrobial peptide biosynthetic process	41	4.34e-05	0.00887771	LOC105336167/LOC105339907/LOC105327492/LOC105319280/LOC105330331/LOC105325078/LOC105328993/LOC105318254/LOC105318274/LOC105348033/LOC105328062/LOC105328063/LOC105318842/LOC117691812/LOC105345826/LOC105334814/LOC117692005/LOC117692266/LOC105323879/LOC105320825/LOC117692259/LOC105334815/LOC117692263/LOC117680358/LOC105332528/LOC105323696/LOC105322853/LOC105345609/LOC105333872/LOC105317854/LOC105340…
GO:0006090	regulation of antimicrobial peptide biosynthetic process	58	4.44e-05	0.00890154	LOC105336167/LOC105339907/LOC105327492/LOC105319280/LOC105330331/LOC105325078/LOC105328993/LOC105318254/LOC105318274/LOC105348033/LOC105328062/LOC105328063/LOC105318842/LOC117691812/LOC105345826/LOC105334814/LOC117692005/LOC117692266/LOC105323879/LOC105320825/LOC117692259/LOC105334815/LOC117692263/LOC117680358/LOC105332528/LOC105323696/LOC105322853/LOC105345609/LOC105333872/LOC105317854/LOC105340…
GO:0007595	nucleotide-binding domain, leucine rich repeat containing receptor signaling pathway	42	4.88e-05	0.00949025	LOC105327620/LOC105349028/LOC105319824/LOC105341755/LOC105328993/LOC105329202/LOC105318274/LOC105321986/LOC105348033/LOC105328062/LOC105328063/LOC105318842/LOC117691812/LOC105345826/LOC105334814/LOC117692005/LOC117692266/LOC105323879/LOC105320825/LOC117692259/LOC105334815/LOC117692263/LOC117680358/LOC105332528/LOC105323696/LOC117692600/LOC105321100/LOC105328681/LOC105339884/LOC105332028/LOC105335…
GO:0008652	pyruvate metabolic process	40	5e-05	0.00949025	LOC105340512/LOC105323979/LOC105341923/LOC105325286/LOC105337605/LOC105347373/LOC105318598/LOC105330927/LOC105344104/LOC105326607/LOC105326362/LOC105341080/LOC105337867/LOC105339544/LOC105339372/LOC105347640/LOC105317783/LOC105346675/LOC105332907/LOC105319510/LOC105330479/LOC105343043/LOC105335271/LOC105337061/LOC105331285/LOC105340039/LOC105345600/LOC105331589/LOC105345374/LOC105332291/LOC105331…
GO:1990542	NADH dehydrogenase activity	38	5.03e-05	0.00949025	LOC105344651/LOC105341417/LOC105319312/LOC105344113/LOC105346116/LOC105340141/LOC105319696/LOC105340173/LOC105345750/LOC105336677/LOC105345448/LOC105347858
GO:0015187	NADH dehydrogenase (ubiquinone) activity	18	3.14e-05	0.0095155	LOC105344651/LOC105341417/LOC105319312/LOC105344113/LOC105346116/LOC105340141/LOC105319696/LOC105340173/LOC105345750/LOC105336677/LOC105345448/LOC105347858
GO:0009055	NADH dehydrogenase (quinone) activity	46	3.3e-05	0.0095155	LOC105344651/LOC105341417/LOC105319312/LOC105344113/LOC105346116/LOC105340141/LOC105319696/LOC105340173/LOC105345750/LOC105336677/LOC105345448/LOC105347858
GO:0003954	lactation	12	4.86e-05	0.0095155	LOC105326858/LOC105348016/LOC117684340/LOC105318362/LOC105339692/LOC105340251/LOC105338037/LOC105329522/LOC105330331/LOC105347868/LOC105317783/LOC105346675/LOC105346251/LOC105333761/LOC105328926/LOC105337070/LOC105326180/LOC117692307/LOC105339124/LOC105346613/LOC105342870/LOC105335620/LOC105321513/LOC105342762/LOC105331305/LOC105330801/Egfr/LOC105321226/LOC105348134/LOC105338189/LOC105339000/LOC1…
GO:0008137	cellular amino acid biosynthetic process	12	4.86e-05	0.0095155	LOC105342027/LOC105326858/LOC105325222/LOC105325286/LOC105325181/LOC105331115/LOC105339692/LOC105340251/LOC105344083/LOC105325247/LOC105330787/LOC105340692/LOC117680360/LOC105348527/LOC105328238/LOC105319565/LOC105318319/LOC105349101/LOC117692574/LOC117692575/LOC105339124/LOC105321089/LOC105345374/LOC105331916/LOC105335547/LOC105330147/LOC105321584/LOC105322262/LOC105338913/LOC105330120/LOC105333…
GO:0050136	mitochondrial transmembrane transport	12	4.86e-05	0.0095155	LOC105318169/LOC105332961/LOC105326362/LOC105344372/LOC105322436/LOC105332067/LOC105317803/LOC105337843/LOC105319102/LOC117680360/LOC105318942/LOC105329204/LOC105330479/LOC105324755/LOC105319565/LOC105323833/LOC105331285/LOC105347011/LOC105317637/LOC105323732/LOC105323738/LOC105348226/LOC105332764/LOC105333701/LOC105338985/LOC105333323/LOC105342529/LOC105320645/LOC105319097/LOC105329476/LOC105318…
GO:1990439	glycolytic process through fructose-6-phosphate	7	6.38e-05	0.0095155	LOC105330927/LOC105326607/LOC105347640/LOC105317783/LOC105346675/LOC105332291/LOC105347662/LOC105334471/LOC105321687/LOC105322313/LOC105325277/LOC105338126
GO:0004869	glycolytic process through glucose-6-phosphate	39	6.49e-05	0.0095155	LOC105330927/LOC105326607/LOC105347640/LOC105317783/LOC105346675/LOC105332291/LOC105347662/LOC105334471/LOC105322313/LOC105325277/LOC105338126
GO:0089720	biosynthetic process of antibacterial peptides active against Gram-negative bacteria	25	6.75e-05	0.0095155	LOC105336167/LOC105330331/LOC105325078/LOC105328993/LOC105318274/LOC105348033/LOC105328062/LOC105328063/LOC105318842/LOC117691812/LOC105345826/LOC105334814/LOC117692005/LOC117692266/LOC105323879/LOC105320825/LOC117692259/LOC105334815/LOC117692263/LOC117680358/LOC105332528/LOC105323696/LOC105333872/LOC105317854
GO:0008330	regulation of biosynthetic process of antibacterial peptides active against Gram-negative bacteria	9	7.28e-05	0.0095155	LOC105336167/LOC105330331/LOC105325078/LOC105328993/LOC105318274/LOC105348033/LOC105328062/LOC105328063/LOC105318842/LOC117691812/LOC105345826/LOC105334814/LOC117692005/LOC117692266/LOC105323879/LOC105320825/LOC117692259/LOC105334815/LOC117692263/LOC117680358/LOC105332528/LOC105323696/LOC105333872/LOC105317854
GO:0017017	MAP kinase serine/threonine phosphatase activity	9	7.28e-05	0.0095155	LOC105329513/LOC105344429/LOC105347192/LOC105344195/LOC105329983/LOC105333136/LOC105328965
GO:0019964	cysteine-type endopeptidase inhibitor activity	9	7.28e-05	0.0095155	LOC105325440/LOC105329713/LOC105337148/LOC105347928/LOC105320815/LOC105332128/LOC105330331/LOC105328993/LOC105332262/LOC105335485/LOC105318274/LOC105321986/LOC105348033/LOC105328062/LOC105328063/LOC105318842/LOC117691812/LOC105345826/LOC105334814/LOC117692005/LOC117692266/LOC105323879/LOC105320825/LOC117692259/LOC105334815/LOC117692263/LOC117680358/LOC105332528/LOC105323696/LOC105324844/LOC105339…
GO:0061615	caspase binding	12	5.5e-05	0.0101669	LOC105328917/LOC105330331/LOC105328993/LOC105318274/LOC105348033/LOC105328062/LOC105328063/LOC105318842/LOC117691812/LOC105345826/LOC105334814/LOC117692005/LOC117692266/LOC105323879/LOC105320825/LOC117692259/LOC105334815/LOC117692263/LOC117680358/LOC105332528/LOC105323696/LOC105328681/LOC105333872/LOC105317854/LOC105341026
GO:0061620	ripoptosome assembly	11	5.71e-05	0.0103519	LOC105328993/LOC105318274/LOC105321986/LOC105348033/LOC105328062/LOC105328063/LOC105318842/LOC117691812/LOC105345826/LOC105334814/LOC117692005/LOC117692266/LOC105323879/LOC105320825/LOC117692259/LOC105334815/LOC117692263/LOC117680358/LOC105332528/LOC105323696/LOC117692600/LOC105321100/LOC105339884/LOC105333872/LOC105317854
GO:0002812	ripoptosome assembly involved in necroptotic process	24	6.15e-05	0.0107589	LOC105328993/LOC105318274/LOC105321986/LOC105348033/LOC105328062/LOC105328063/LOC105318842/LOC117691812/LOC105345826/LOC105334814/LOC117692005/LOC117692266/LOC105323879/LOC105320825/LOC117692259/LOC105334815/LOC117692263/LOC117680358/LOC105332528/LOC105323696/LOC117692600/LOC105321100/LOC105339884/LOC105333872/LOC105317854
GO:0002813	mitochondrial electron transport, NADH to ubiquinone	24	6.15e-05	0.0107589	LOC105344651/LOC105341417/LOC105334388/LOC105319312/LOC105344113/LOC105346116/LOC105323732/LOC105340141/LOC105319696/LOC105340173/LOC105345750/LOC105345448/LOC105347858
GO:0097343	protein tyrosine/threonine phosphatase activity	25	6.86e-05	0.0115716	LOC105336993/LOC105329513/LOC105344429/LOC105347192/LOC105344195/LOC105329983/LOC105333136/LOC105328965/LOC105331556
GO:1901026	MAP kinase tyrosine/serine/threonine phosphatase activity	25	6.86e-05	0.0115716	LOC105336993/LOC105329513/LOC105344429/LOC105347192/LOC105344195/LOC105329983/LOC105333136/LOC105328965/LOC105331556
GO:0006120	interferon-gamma binding	13	7.24e-05	0.0119997	LOC105340423/LOC105321098/LOC105339476/LOC105348608/LOC105341714/LOC105335096/LOC105331401/LOC105341267/LOC109617094
GO:0097413	Lewy body	9	7.88e-05	0.0120596	LOC105339787/LOC117689114/LOC105345618/LOC105321541/LOC105342525/LOC105324792/LOC105317749/LOC105320326/LOC117685936
GO:0022858	protein K33-linked ubiquitination	20	0.000103124	0.0126677	LOC105340423/LOC105321098/LOC105339476/LOC105348608/LOC105341714/LOC105335096/LOC105331401/LOC105341267/LOC109617094
GO:1904680	sterol biosynthetic process	22	0.000109047	0.0126677	LOC105329535/LOC105340526/LOC105324547/LOC105320064/LOC105323182/LOC105325493/LOC105321525/LOC105321530/LOC105326362/LOC105341772/LOC105318917/LOC105327382/LOC105327308/LOC105329204/LOC105330479/LOC105335494/LOC105336925/LOC117691334/LOC105333760/LOC105329246/LOC105338892/LOC105341366/LOC105318687/LOC105345794/LOC105320743/LOC105317853/LOC105325006/LOC105334885/LOC105326656/G6pd/LOC105333607/LOC1…
GO:1990390	regulation of pattern recognition receptor signaling pathway	9	8.04e-05	0.0130037	LOC105346204/LOC105348705/LOC105328917/LOC105323283/LOC105337618/LOC117688040/LOC105332268/LOC105328169/LOC105346819/LOC105339410/LOC105322070/LOC105337117/LOC105331041/LOC105335023/LOC105349028/LOC105317188/LOC105341755/LOC105320846/LOC105319338/LOC105336711/LOC105348416/LOC105338877/LOC105328993/LOC105329012/LOC105329202/LOC105328926/LOC105325936/LOC105318274/LOC105321986/LOC105348033/LOC105328…
GO:0016126	antigen processing and presentation of exogenous peptide antigen via MHC class I, TAP-dependent	49	8.12e-05	0.0130037	LOC105339979/LOC105319167/LOC105348057/LOC105345454/LOC117688268/LOC105338045/LOC117688177/LOC105320967/LOC105326756/LOC105321391/LOC105322442/LOC105318528/LOC105345401/LOC105336919/LOC117691171/LOC105332852/LOC105318105/LOC105337951/LOC105325847/LOC105324879/LOC105343419/LOC105339149/LOC105342563/LOC105333841/LOC105346045/LOC105322320/LOC105328897/LOC105332751/LOC105329473/LOC105346718/Crt/LOC10…
GO:0062207	regulation of cellular amine metabolic process	88	8.42e-05	0.0130855	LOC105339979/LOC105339786/LOC105319167/LOC105338045/LOC117688177/LOC105320967/LOC105322442/LOC105318528/LOC105337177/LOC105337175/LOC117689528/LOC105340692/LOC105339544/LOC105330196/LOC105339316/LOC105336919/LOC117691171/LOC105318319/LOC105319319/LOC105319318/LOC105332852/LOC105318105/LOC105337951/LOC105321513/LOC105333070/LOC105324995/LOC105327291/LOC105324879/LOC105343419/LOC105334546/LOC105336…
GO:0002479	electron transport chain	32	8.44e-05	0.0130855	LOC105331845/LOC105342027/LOC105344651/LOC105348057/LOC105345454/LOC117688268/LOC105346968/LOC117689045/LOC105332067/LOC105341417/LOC117680360/LOC105328504/LOC105319565/LOC105334388/LOC105319312/LOC105344113/LOC105346116/LOC105323732/LOC105340141/LOC105341585/LOC105319696/LOC105348562/LOC105340173/LOC105345750/LOC117684275/LOC105334763/LOC105318401/LOC105319133/LOC105345448/LOC105335989/LOC105347…
GO:0033238	alanine transmembrane transporter activity	50	8.68e-05	0.0132473	LOC117684712/LOC105337679/LOC117680360/LOC105319319/LOC105319318/LOC105338814/LOC105334296/LOC105322942/LOC105329718/LOC105348927/LOC105338902/LOC105325240/LOC105338428/LOC105324995/LOC105327291/LOC105336525/LOC105340931/LOC105321422/LOC105320120/LOC105335989
GO:0019961	monocarboxylic acid catabolic process	9	0.000123991	0.0132609	LOC105348587/LOC105320064/LOC105330585/LOC105331237/LOC105332961/LOC105338264/LOC105339789/LOC105343205/LOC105325181/LOC105320589/LOC117687963/LOC105334306/LOC105328095/LOC105325493/LOC105326756/LOC105346968/LOC105328053/LOC109617041/LOC105348543/LOC105326362/LOC105319102/LOC105327382/LOC105326134/LOC105329920/LOC105329204/LOC105346410/LOC105328238/LOC105330479/LOC105347245/LOC105320693/LOC105323…
GO:0003997	response to superoxide	10	0.000126838	0.0132609	LOC117684340/LOC105318598/LOC105324738/LOC105318362/LOC105344083/LOC105326889/LOC105341772/LOC105335669/LOC105317803/LOC105337843/LOC105344580/LOC105332907/LOC105333777/LOC105324295/LOC105342120/LOC105347011/LOC105322950/LOC105321457/LOC105347615/LOC105327574/LOC105329476/LOC105345787/LOC105333669/LOC105330682/LOC105338324/LOC105321713
GO:0022900	peptide transmembrane transporter activity	32	9.8e-05	0.014723	LOC105337680/LOC105326756/LOC105341793/LOC105329305/LOC105318917/LOC105326077/LOC105348318/LOC105318659/LOC105318660/LOC105335737/LOC105332028/LOC105327127/LOC117680421/LOC105322488/LOC105335124/LOC105329772/LOC105337548/LOC105347968/LOC105341745/LOC105334794/LOC105332185/LOC105325849
GO:0046581	vascular transport	14	0.000115311	0.0154372	LOC117684712/LOC105348704/LOC105336972/LOC105337679/LOC105337680/LOC117687670/LOC105336445/LOC105335120/LOC105333090/LOC105337035/LOC105338509/LOC105341793/LOC105322963/LOC105340116/LOC105339372/LOC117680360/LOC105326077/LOC105319510/LOC105348318/LOC105319538/LOC105344282/LOC105320187/LOC105319319/LOC105319318/LOC105342870/LOC105344734/LOC105318659/LOC105318660/LOC105325300/LOC105321823/LOC105345…
GO:0072329	transport across blood-brain barrier	66	0.000106525	0.0156039	LOC117684712/LOC105348704/LOC105336972/LOC105337679/LOC105337680/LOC117687670/LOC105336445/LOC105335120/LOC105333090/LOC105337035/LOC105338509/LOC105341793/LOC105322963/LOC105340116/LOC105339372/LOC117680360/LOC105326077/LOC105319510/LOC105348318/LOC105319538/LOC105344282/LOC105320187/LOC105319319/LOC105319318/LOC105342870/LOC105344734/LOC105318659/LOC105318660/LOC105325300/LOC105321823/LOC105345…
GO:0000303	intercellular canaliculus	26	0.000107121	0.0156039	LOC105337044/LOC105326756/LOC105326077/LOC105348318/LOC105342870/LOC105318659/LOC105318660/LOC105335124/LOC105329772/LOC105321558/LOC105337548/LOC105329391/LOC105339660/LOC105331551
GO:0010232	long-chain fatty acid metabolic process	78	0.000112587	0.0159177	LOC105348587/LOC105320064/LOC105330585/LOC105338264/LOC105328357/LOC105339789/LOC105328838/LOC105343219/LOC105325181/LOC105331505/LOC117688080/LOC105340978/LOC105327236/LOC105338037/LOC105319102/LOC105329920/LOC105329925/LOC105348415/LOC105347019/LOC105346410/LOC105333812/LOC105347245/LOC105337535/LOC105337314/LOC105337636/LOC105325408/LOC105334553/LOC105321692/LOC105320786/LOC105344257/LOC105332…
GO:0150104	interferon binding	78	0.000112587	0.0159177	LOC105340423/LOC105321098/LOC105339476/LOC105348608/LOC105341714/LOC105335096/LOC105331401/LOC105341267/LOC109617094
GO:0001676	acyl-CoA oxidase activity	63	0.000116635	0.0162512	LOC105320064/LOC105330585/LOC105339789/LOC105319102/LOC105333701/LOC105333323/LOC105319875/LOC105342065/LOC105338806/LOC105328130
GO:0000305	response to oxygen radical	26	0.000127368	0.017493	LOC117684340/LOC105318598/LOC105324738/LOC105318362/LOC105344083/LOC105326889/LOC105341772/LOC105335669/LOC105317803/LOC105337843/LOC105344580/LOC105332907/LOC105333777/LOC105324295/LOC105342120/LOC105347011/LOC105322950/LOC105321457/LOC105347615/LOC105327574/LOC105329476/LOC105345787/LOC105333669/LOC105330682/LOC105338324/LOC105321713
GO:0060544	regulation of necroptotic process	33	0.000132186	0.0176616	LOC105332613/LOC105341755/LOC105328993/LOC105318274/LOC105321986/LOC105348033/LOC105328062/LOC105328063/LOC105318842/LOC117691812/LOC105346268/LOC105345826/LOC105334814/LOC117692005/LOC117692266/LOC105323879/LOC105320825/LOC117692259/LOC105334815/LOC117692263/LOC117680358/LOC105332528/LOC105323696/LOC117692600/LOC105321100/LOC105343974/LOC117692646/LOC105339884/LOC105333872/LOC105317854/LOC105343…
GO:0046390	ribose phosphate biosynthetic process	68	0.000132269	0.0176616	LOC105345759/LOC105320064/LOC105330253/LOC105323979/LOC105333624/LOC105337100/LOC105337605/LOC105318598/LOC105326362/LOC105341080/LOC105322436/LOC105332067/LOC105336897/LOC105339395/LOC105333921/LOC105337867/LOC105328504/LOC105329204/LOC105332907/LOC105330479/LOC105324755/LOC105319565/LOC105323833/LOC105323050/LOC105331285/LOC105333760/LOC105345600/LOC105339124/LOC105321089/LOC105331589/LOC105318…
GO:0061418	regulation of transcription from RNA polymerase II promoter in response to hypoxia	28	0.000140038	0.0184429	LOC105339979/LOC105319167/LOC105338045/LOC117688177/LOC105320967/LOC105327620/LOC105326889/LOC105322442/LOC105318528/LOC105339544/LOC105346171/LOC105330196/LOC105336919/LOC117691171/LOC105332852/LOC105345284/LOC105318105/LOC105337951/LOC105318037/LOC105324565/LOC105324879/LOC105343419/LOC105342563/LOC105346045/LOC105328897/LOC105329473/LOC105346718/LOC105341026
GO:0000188	inactivation of MAPK activity	13	0.000143498	0.0186432	LOC105336993/LOC105329513/LOC105344429/LOC105347192/LOC105344195/LOC105329983/LOC105334705/LOC105343713/LOC105333136/LOC105347820/LOC105343948/LOC105328965/LOC105331556
GO:0006734	NADH metabolic process	20	0.000151946	0.0189716	LOC105330927/LOC105326646/LOC105347640/LOC105317783/LOC105346675/LOC105319565/LOC105320693/LOC105323050/LOC105332291/LOC105347662/LOC105333137/LOC105334471/LOC105322313/LOC105325277/LOC105349203/LOC105318507/LOC105334026/LOC105323351/LOC105338126/LOC105331930
GO:1902528	regulation of protein linear polyubiquitination	20	0.000151946	0.0189716	LOC105328993/LOC105318274/LOC105321986/LOC105348033/LOC105328062/LOC105328063/LOC105318842/LOC117691812/LOC105345826/LOC117692005/LOC117692266/LOC105323879/LOC105320825/LOC117692259/LOC117692263/LOC105332528/LOC105323696/LOC105339884/LOC105333872/LOC105317854
GO:1902530	positive regulation of protein linear polyubiquitination	20	0.000151946	0.0189716	LOC105328993/LOC105318274/LOC105321986/LOC105348033/LOC105328062/LOC105328063/LOC105318842/LOC117691812/LOC105345826/LOC117692005/LOC117692266/LOC105323879/LOC105320825/LOC117692259/LOC117692263/LOC105332528/LOC105323696/LOC105339884/LOC105333872/LOC105317854
GO:0043403	skeletal muscle tissue regeneration	27	0.000158224	0.0194143	LOC109618019/LOC105331239/LOC105340494/LOC105328827/LOC117688517/LOC105321525/LOC105337008/LOC105341769/LOC105337715/LOC105337433/LOC105326252/LOC105317579/LOC105319137/LOC105345254/LOC105321047/LOC105321102/LOC105324307/LOC105317739/LOC117683555/LOC105348399/LOC105346237/LOC117683585/LOC117684260/LOC105320631/LOC105335095/LOC105320326/LOC109617095
GO:0106056	regulation of calcineurin-mediated signaling	19	0.000161042	0.0194143	LOC105324741/LOC105344101/LOC105335120/LOC105337002/LOC105322963/LOC105340116/LOC105344720/LOC105326487/LOC105341531/LOC105330746/LOC105330801/Egfr/LOC105321226/LOC105339814/LOC105319697/LOC105330430/LOC105345481/LOC105329796/LOC105343157
GO:0019395	fatty acid oxidation	70	0.000161551	0.0194143	LOC105340526/LOC105320064/LOC105330585/LOC105331237/LOC105332961/LOC105339789/LOC105337605/LOC105343205/LOC105325181/LOC105336154/LOC105326756/LOC105346968/LOC105348543/LOC105326362/LOC105327236/LOC105347935/LOC105319102/LOC105327382/LOC117689797/LOC105332685/LOC105332814/LOC105320693/LOC105326180/LOC117692307/LOC105328600/LOC105346613/LOC105342870/LOC105318664/LOC105324316/LOC105341437/LOC117681…
GO:0009260	ribonucleotide biosynthetic process	67	0.000166103	0.019715	LOC105345759/LOC105320064/LOC105330253/LOC105323979/LOC105333624/LOC105337100/LOC105337605/LOC105318598/LOC105326362/LOC105341080/LOC105322436/LOC105332067/LOC105336897/LOC105339395/LOC105333921/LOC105337867/LOC105328504/LOC105329204/LOC105332907/LOC105330479/LOC105324755/LOC105319565/LOC105323833/LOC105323050/LOC105331285/LOC105333760/LOC105345600/LOC105339124/LOC105321089/LOC105331589/LOC105318…
GO:0061057	peptidoglycan recognition protein signaling pathway	36	0.000169411	0.0198099	LOC105331216/LOC105336167/LOC105327492/LOC105319280/LOC105330331/LOC105325078/LOC105328993/LOC105347244/LOC105318274/LOC105348033/LOC105328062/LOC105328063/LOC105318842/LOC117691812/LOC105345826/LOC105334814/LOC117692005/LOC117692266/LOC105323879/LOC105320825/LOC117692259/LOC105334815/LOC117692263/LOC117680358/LOC105332528/LOC105323696/LOC105335915/LOC105331816/LOC105333872/LOC105317854/LOC105317…
GO:1901607	alpha-amino acid biosynthetic process	31	0.000173612	0.0198099	LOC105342027/LOC105326858/LOC105325286/LOC105325181/LOC105331115/LOC105344083/LOC105325247/LOC105340692/LOC105348527/LOC105328238/LOC105319565/LOC105318319/LOC117692574/LOC117692575/LOC105321089/LOC105345374/LOC105331916/LOC105335547/LOC105330147/LOC105322262/LOC105338913/LOC105330120/LOC105333883/LOC109619887/LOC105337408/LOC105318510/LOC105335508/LOC105333843/LOC105333580/LOC105329125/LOC105329…
GO:0042181	ketone biosynthetic process	32	0.0001745	0.0198099	LOC105340526/LOC105324547/LOC105323979/LOC105344651/LOC105345345/LOC105340832/LOC105325626/LOC105346646/LOC105332264/LOC105332814/LOC105334388/LOC117691334/LOC105333760/LOC105331598/LOC105336240/LOC105338892/LOC105347662/LOC105334670/LOC105320092/LOC105330851/LOC105326656/G6pd/LOC105331278/LOC117684275/LOC105347148/LOC105320623/LOC105320328/LOC105319133/LOC105322380/LOC105338130/LOC105338126/LOC1…
GO:1902524	positive regulation of protein K48-linked ubiquitination	23	0.000175144	0.0198099	LOC105328993/LOC105318274/LOC105321986/LOC105348033/LOC105328062/LOC105328063/LOC105318842/LOC117691812/LOC105345826/LOC105334814/LOC117692005/LOC117692266/LOC105323879/LOC105320825/LOC117692259/LOC105334815/LOC117692263/LOC117680358/LOC105332528/LOC105323696/LOC105339884/LOC105333872/LOC105317854
GO:0043648	dicarboxylic acid metabolic process	48	0.000177982	0.0198833	LOC105330227/LOC105325222/LOC105332961/LOC105325286/LOC105344083/LOC105326646/LOC105349028/LOC105326362/LOC105345345/LOC105319341/LOC105330104/LOC105340832/LOC105348527/LOC117690542/LOC105334514/LOC105327306/LOC105328238/LOC105330479/LOC105326324/LOC105319565/LOC105332814/LOC105337061/LOC117692574/LOC117692575/LOC105345600/LOC105339124/LOC105319319/LOC105347830/LOC105345903/LOC105333137/LOC105321…
GO:0048580	regulation of post-embryonic development	72	0.00017993	0.0198833	LOC105317911/LOC105345759/LOC105339993/LOC105332598/LOC105328917/LOC105331216/LOC105325911/LOC105324741/LOC105341257/LOC105345033/LOC105334325/LOC105338045/LOC117688177/LOC117680549/LOC105325734/LOC105333743/LOC105341768/LOC105344671/LOC105344997/LOC105328212/LOC105339595/LOC105345988/LOC105340352/LOC117689365/LOC105330331/LOC105347868/LOC105340238/LOC105337070/LOC105328230/LOC105329983/LOC105331…
GO:0098770	lipid oxidation	23	0.00020874	0.0201648	LOC105340526/LOC105320064/LOC105330585/LOC105331237/LOC105332961/LOC105339789/LOC105337605/LOC105343205/LOC105325181/LOC105336154/LOC105324933/LOC105326756/LOC105346968/LOC105348543/LOC105326362/LOC105327236/LOC105347935/LOC105319102/LOC105327382/LOC117689797/LOC105332685/LOC105332814/LOC105320693/LOC105326180/LOC117692307/LOC105328600/LOC105346613/LOC105342870/LOC105331368/LOC105318664/LOC105324…
GO:0042937	positive regulation of antimicrobial peptide production	12	0.00021216	0.0201648	LOC105338262/LOC105336167/LOC105339907/LOC105341755/LOC105327492/LOC105319280/LOC105330331/LOC105328993/LOC105329202/LOC105318254/LOC105326951/LOC105318274/LOC105348033/LOC105328062/LOC105328063/LOC105318842/LOC117691812/LOC105345826/LOC105334814/LOC117692005/LOC117692266/LOC105323879/LOC105320825/LOC117692259/LOC105334815/LOC117692263/LOC117680358/LOC105332528/LOC105323696/LOC105322853/LOC105345…
GO:0034440	isoleucine metabolic process	72	0.000194438	0.0202926	LOC105326858/LOC105320064/LOC105325181/LOC105327382/LOC105345374/LOC105321895/LOC105349048/LOC105330120/LOC105319875/LOC105342065/LOC105338806/LOC105336455/LOC105329260
GO:0002225	serine family amino acid metabolic process	35	0.000195592	0.0202926	LOC105349011/LOC105325222/LOC105339692/LOC105340251/LOC105344083/LOC105325247/LOC105318166/LOC105344580/LOC105329920/LOC105326081/LOC105328238/LOC105324295/LOC105319319/LOC105345374/LOC105331916/LOC105321584/LOC105323732/LOC105338913/LOC105324995/LOC105327291/LOC105336525/LOC105330120/LOC105333883/LOC105337408/LOC105333668/LOC105330505/LOC105333843/LOC105333580/LOC105330021/LOC105329260
GO:0006549	RIG-I signaling pathway	13	0.00019741	0.0202926	LOC105346204/LOC105317188/LOC105328993/LOC105318274/LOC105321986/LOC105348033/LOC105328062/LOC105328063/LOC105318842/LOC117691812/LOC105345826/LOC105334814/LOC117692005/LOC117692266/LOC105323879/LOC105320825/LOC117692259/LOC105334815/LOC117692263/LOC117680358/LOC105332528/LOC105323696/LOC105318722/LOC105341366/LOC105329674/LOC105339884/LOC105333935/LOC105333872/LOC105317854/LOC105322860/LOC105339…
GO:0009069	Toll signaling pathway	30	0.000198716	0.0202926	LOC105338262/LOC105347308/LOC105319167/LOC105323406/LOC105338045/LOC117688177/LOC105320967/LOC105319824/LOC105341755/LOC105322442/LOC105318528/LOC105325078/LOC105329202/LOC105336919/LOC117691171/LOC105326951/LOC105349131/LOC105332852/LOC105340426/LOC105344264/LOC105333291/LOC105336687/LOC105343419/LOC105344352/LOC105332371/LOC105342563/LOC105346045/LOC105328897/LOC105320632/LOC105329473/LOC105333…
GO:0039529	regulation of RIG-I signaling pathway	33	0.000199761	0.0202926	LOC105346204/LOC105317188/LOC105328993/LOC105318274/LOC105321986/LOC105348033/LOC105328062/LOC105328063/LOC105318842/LOC117691812/LOC105345826/LOC105334814/LOC117692005/LOC117692266/LOC105323879/LOC105320825/LOC117692259/LOC105334815/LOC117692263/LOC117680358/LOC105332528/LOC105323696/LOC105318722/LOC105341366/LOC105329674/LOC105339884/LOC105333935/LOC105333872/LOC105317854/LOC105339421/LOC105348…
GO:0008063	purine nucleoside triphosphate biosynthetic process	31	0.000200207	0.0202926	LOC105341080/LOC105322436/LOC105332067/LOC105336897/LOC105339395/LOC105333921/LOC105337867/LOC105328504/LOC105324755/LOC105319565/LOC105323833/LOC105321089/LOC105345903/LOC105334471/LOC105323738/LOC105348226/LOC105317849/LOC105330403/LOC105338985/LOC105319097/LOC105318510/LOC105343797/LOC105347364/LOC105318401/LOC105338126
GO:0039535	FBXO family protein binding	32	0.000200512	0.0202926	LOC105328993/LOC105318274/LOC105321986/LOC105348033/LOC105328062/LOC105328063/LOC105318842/LOC117691812/LOC105345826/LOC105334814/LOC117692005/LOC117692266/LOC105323879/LOC105320825/LOC117692259/LOC105334815/LOC117692263/LOC117680358/LOC105332528/LOC105323696/LOC105339884/LOC105333872/LOC105317854
GO:0009145	positive regulation of protein monoubiquitination	25	0.00020052	0.0202926	LOC105327620/LOC105328993/LOC105318274/LOC105321986/LOC105348033/LOC105328062/LOC105328063/LOC105318842/LOC117691812/LOC105345826/LOC105334814/LOC117692005/LOC117692266/LOC105323879/LOC105320825/LOC117692259/LOC105334815/LOC117692263/LOC117680358/LOC105332528/LOC105323696/LOC105339884/LOC105333872/LOC105317854/LOC117683585/LOC105328848
GO:1902527	tripeptide transmembrane transporter activity	26	0.000210088	0.0210394	LOC105326077/LOC105348318/LOC105318659/LOC105318660/LOC105335737/LOC105332028/LOC105327127/LOC117680421/LOC105335124/LOC105329772/LOC105337548/LOC105325849
GO:0002760	positive regulation of antimicrobial humoral response	35	0.00022233	0.0220358	LOC105338262/LOC105336167/LOC105339907/LOC105341755/LOC105327492/LOC105319280/LOC105330331/LOC105328993/LOC105329202/LOC105318254/LOC105326951/LOC105318274/LOC105348033/LOC105328062/LOC105328063/LOC105318842/LOC117691812/LOC105345826/LOC105334814/LOC117692005/LOC117692266/LOC105323879/LOC105320825/LOC117692259/LOC105334815/LOC117692263/LOC117680358/LOC105332528/LOC105323696/LOC105322853/LOC105345…
GO:1990001	inhibition of cysteine-type endopeptidase activity involved in apoptotic process	24	0.000224744	0.0220479	LOC105330331/LOC105328993/LOC105318274/LOC105321986/LOC105348033/LOC105328062/LOC105328063/LOC105318842/LOC117691812/LOC105345826/LOC105334814/LOC117692005/LOC117692266/LOC105323879/LOC105320825/LOC117692259/LOC105334815/LOC117692263/LOC117680358/LOC105332528/LOC105323696/LOC105339884/LOC105333872/LOC105317854
GO:0097711	ciliary basal body-plasma membrane docking	39	0.000227714	0.0220691	LOC105341494/LOC105321427/LOC105334311/LOC105328094/LOC105326718/LOC105319616/LOC105339280/LOC105330724/LOC105341513/LOC105343071/LOC105329600/LOC105322648/LOC117689819/LOC105330653/LOC105331920/LOC105344730/LOC105336123/LOC105332078/LOC105346877/LOC105338873/LOC105325269/LOC105336260/LOC105336382/LOC105318339/LOC105331668/LOC105342554/LOC105327437/LOC105324214/LOC105327725/LOC105322976/LOC105324…
GO:0032328	alanine transport	20	0.000229552	0.0220691	LOC117684712/LOC105337679/LOC117680360/LOC105319319/LOC105319318/LOC105338814/LOC105334296/LOC105322942/LOC105329718/LOC105348927/LOC105338902/LOC105325240/LOC105338428/LOC105324995/LOC105327291/LOC105336525/LOC105340931/LOC105321422/LOC105320120/LOC105335989
GO:0035673	mitochondrial protein complex	14	0.000248936	0.022531	LOC105331845/LOC105344651/LOC105329911/LOC105337605/LOC105326646/LOC105317708/LOC105346968/LOC105326362/LOC105332067/LOC105329518/LOC105320386/LOC105341417/LOC105327382/LOC105323085/LOC105323086/LOC117690072/LOC105329204/LOC105330479/LOC105326324/LOC105324755/LOC105323833/LOC117691334/LOC105345600/LOC105331589/LOC105319312/LOC105344113/LOC105346116/LOC105344220/LOC105317637/LOC105322488/LOC105348…
GO:0016616	oligopeptide transmembrane transporter activity	54	0.000270057	0.022531	LOC105337680/LOC105341793/LOC105326077/LOC105348318/LOC105318659/LOC105318660/LOC105335737/LOC105332028/LOC105327127/LOC117680421/LOC105335124/LOC105329772/LOC105337548/LOC105325849
GO:0016634	regulation of viral-induced cytoplasmic pattern recognition receptor signaling pathway	10	0.000290675	0.022531	LOC105346204/LOC105348705/LOC105328917/LOC105317188/LOC105328993/LOC105318274/LOC105321986/LOC105348033/LOC105328062/LOC105328063/LOC105318842/LOC117691812/LOC105345826/LOC105334814/LOC117692005/LOC117692266/LOC105323879/LOC105320825/LOC117692259/LOC105334815/LOC117692263/LOC117680358/LOC105332528/LOC105323696/LOC105318722/LOC105341366/LOC105329674/LOC105339884/LOC105333935/LOC105333872/LOC105317…
GO:0070003	glycine transport	10	0.000290675	0.022531	LOC117684712/LOC105337679/LOC105319319/LOC105319318/LOC105334296/LOC105322942/LOC105329718/LOC105348927/LOC105338902/LOC105338428/LOC105324995/LOC105327291/LOC105336525/LOC105340931/LOC105321422/LOC105320120/LOC105347242/LOC105348180
GO:0015078	inhibition of cysteine-type endopeptidase activity	38	0.000290931	0.022531	LOC105330331/LOC105328993/LOC105318274/LOC105321986/LOC105348033/LOC105328062/LOC105328063/LOC105318842/LOC117691812/LOC105345826/LOC105334814/LOC117692005/LOC117692266/LOC105323879/LOC105320825/LOC117692259/LOC105334815/LOC117692263/LOC117680358/LOC105332528/LOC105323696/LOC105339884/LOC105333872/LOC105317854
GO:1901682	oxidoreductase activity, acting on the CH-OH group of donors, NAD or NADP as acceptor	36	0.000314118	0.0230899	LOC105348587/LOC105330227/LOC105328838/LOC105342888/LOC105339932/LOC105326646/LOC105341080/LOC105337867/LOC117690492/LOC105331511/LOC105327382/LOC105326077/LOC105344603/LOC105343038/LOC105337061/LOC105320693/LOC105323050/LOC117691405/LOC105333760/LOC105336240/LOC105318660/LOC105318687/LOC105347830/LOC105345317/LOC105324316/LOC105345903/LOC105333137/LOC105345794/LOC105335124/LOC105338913/LOC105323…
GO:0016860	cellular response to cold	28	0.000327194	0.0230899	LOC105319824/LOC105319280/LOC105317803/LOC105337843/LOC105344222/LOC105330898/LOC105337070/LOC105323591/LOC105318783/LOC105332304/LOC105326487/LOC105341521/LOC105347011/LOC105317983/LOC105343730/LOC105333291/LOC105330291/LOC105338204/LOC105344352/LOC105320102/LOC105318492/LOC105341997/LOC105338324/LOC105323152/LOC117686598
GO:0004768	cytoplasmic pattern recognition receptor signaling pathway in response to virus	6	0.00035128	0.0230899	LOC105346204/LOC105348705/LOC105328917/LOC105317188/LOC105328993/LOC105318274/LOC105321986/LOC105348033/LOC105328062/LOC105328063/LOC105318842/LOC117691812/LOC105345826/LOC105334814/LOC117692005/LOC117692266/LOC105323879/LOC105320825/LOC117692259/LOC105334815/LOC117692263/LOC117680358/LOC105332528/LOC105323696/LOC105318722/LOC105341366/LOC105329674/LOC105339884/LOC105333935/LOC105333872/LOC105344…
GO:0016215	glutathione transmembrane transport	6	0.00035128	0.0230899	LOC105326077/LOC105348318/LOC105319319/LOC105318659/LOC105318660/LOC105335737/LOC105327127/LOC117680421/LOC105335124/LOC105324995/LOC105327291/LOC105329772/LOC105336525/LOC105337548
GO:0016810	proteasome complex	36	0.000353361	0.0230899	LOC105339979/LOC105319167/LOC105338045/LOC117688177/LOC105320967/LOC105335023/LOC105338665/LOC105322442/LOC105318528/LOC105336919/LOC117691171/LOC105318722/LOC105332852/LOC105318105/LOC105337951/LOC105348739/LOC105324879/LOC105343419/LOC105337933/LOC105342563/LOC105346045/LOC105328897/LOC105329451/LOC105329473/LOC105340316/LOC105346718/LOC105341026
GO:0004177	regulation of antimicrobial humoral response	26	0.000375724	0.0238072	LOC105338262/LOC105336167/LOC105339907/LOC105346819/LOC105319824/LOC105341755/LOC105327492/LOC105319280/LOC105330331/LOC105325078/LOC105328993/LOC105329202/LOC105318254/LOC105326951/LOC105318274/LOC105348033/LOC105328062/LOC105328063/LOC105318842/LOC117691812/LOC105345826/LOC105334814/LOC117692005/LOC117692266/LOC105323879/LOC105320825/LOC117692259/LOC105334815/LOC117692263/LOC117680358/LOC105332…
GO:0015179	fatty acid beta-oxidation using acyl-CoA oxidase	39	0.000389459	0.0239517	LOC105320064/LOC105330585/LOC105331237/LOC105339789/LOC105319102/LOC105328600/LOC105324316/LOC105333701/LOC105333323/LOC105319875/LOC105342066/LOC105320623/LOC105348652/LOC105328130/LOC105331930
GO:0039531	phosphatidylinositol phosphorylation	34	0.00025686	0.0244501	LOC105331839/LOC105338263/LOC105341855/LOC105342398/LOC117688910/LOC105319618/LOC117690545/LOC105345401/LOC105322651/LOC105321301/LOC105348134/LOC105344155/LOC105329464/LOC105334011/LOC105343213
GO:0061663	oxidoreductase activity, acting on the CH-CH group of donors, oxygen as acceptor	15	0.000413757	0.024719	LOC105320064/LOC105330585/LOC105339789/LOC105319102/LOC105333701/LOC105333323/LOC105319875/LOC105342065/LOC105338806/LOC105328130
GO:0015816	threonine-type peptidase activity	18	0.000263435	0.02483	LOC105320967/LOC105322442/LOC105318528/LOC105318105/LOC105337951/LOC105324879/LOC105343419/LOC105342563/LOC105328897/LOC105346718
GO:0097340	proton transmembrane transporter activity	24	0.000266497	0.0248748	LOC105318169/LOC105343392/LOC105341804/LOC105348057/LOC105345454/LOC117688268/LOC117688267/LOC105336445/LOC105328815/LOC105349028/LOC105332067/LOC105317803/LOC105337843/LOC105324755/LOC105323833/LOC105320187/LOC105317685/LOC105338625/LOC105345318/LOC105326487/LOC105334553/LOC105347011/LOC105332028/LOC105329718/LOC105348226/LOC117681821/LOC105338428/LOC105339000/LOC117680350/LOC105340931/LOC105338…
GO:0015175	spindle microtubule	26	0.000435762	0.0253105	LOC105341494/LOC105342682/LOC105321427/LOC105334311/LOC105326718/LOC105342387/LOC105337004/LOC105341768/LOC105327492/LOC105327997/LOC105319280/LOC105317570/LOC105339280/LOC105330724/LOC105341513/LOC105337433/LOC105328993/LOC109617057/LOC105335485/LOC105318274/LOC105321986/LOC105348033/LOC105328062/LOC105328063/LOC105320722/LOC105318842/LOC117691812/LOC105328222/LOC105343185/LOC105345826/LOC105334…
GO:0070417	nucleoside triphosphate biosynthetic process	25	0.000279091	0.0255042	LOC105344083/LOC105341080/LOC105322436/LOC105332067/LOC105336897/LOC105339395/LOC105333921/LOC105337867/LOC105328504/LOC105324755/LOC105319565/LOC105323833/LOC105321089/LOC105345903/LOC105330147/LOC105334471/LOC105318054/LOC105323738/LOC105348226/LOC105317849/LOC105330403/LOC105338985/LOC105319097/LOC105318510/LOC105343797/LOC105347364/LOC105318401/LOC105338126
GO:0039528	regulation of compound eye retinal cell programmed cell death	36	0.000279122	0.0255042	LOC105328993/LOC105336942/LOC105328062/LOC105334814/LOC117692005/LOC117692266/LOC105323879/LOC105320825/LOC117692259/LOC105334815/LOC117692263/LOC117680358/LOC105332528/LOC105343974/LOC117692646/LOC105333872/LOC105317854/LOC105325397/LOC105342049
GO:0034775	secondary alcohol biosynthetic process	14	0.000283845	0.0255042	LOC105329535/LOC105340526/LOC105324547/LOC105320064/LOC105323182/LOC105325493/LOC105321525/LOC105321530/LOC105326362/LOC105341772/LOC105318917/LOC105327382/LOC105327308/LOC105329204/LOC105330479/LOC105336925/LOC117691334/LOC105333760/LOC105329246/LOC105341366/LOC105318687/LOC105345794/LOC105320743/LOC105317853/LOC105325006/LOC105334885/LOC105326656/G6pd/LOC105333607/LOC105319875/LOC105320290/LOC1…
GO:0002759	antimicrobial peptide production	42	0.000286097	0.0255042	LOC105338262/LOC105336167/LOC105339907/LOC105319824/LOC105341755/LOC105327492/LOC105319280/LOC105330331/LOC105325078/LOC105328993/LOC105329202/LOC105318254/LOC105326951/LOC105318274/LOC105348033/LOC105328062/LOC105328063/LOC105318842/LOC117691812/LOC105345826/LOC105334814/LOC117692005/LOC117692266/LOC105323879/LOC105320825/LOC117692259/LOC105334815/LOC117692263/LOC117680358/LOC105332528/LOC105323…
GO:0033540	regulation of antimicrobial peptide production	15	0.000289158	0.0255042	LOC105338262/LOC105336167/LOC105339907/LOC105319824/LOC105341755/LOC105327492/LOC105319280/LOC105330331/LOC105325078/LOC105328993/LOC105329202/LOC105318254/LOC105326951/LOC105318274/LOC105348033/LOC105328062/LOC105328063/LOC105318842/LOC117691812/LOC105345826/LOC105334814/LOC117692005/LOC117692266/LOC105323879/LOC105320825/LOC117692259/LOC105334815/LOC117692263/LOC117680358/LOC105332528/LOC105323…
GO:0046854	sulfur compound transmembrane transporter activity	15	0.000289158	0.0255042	LOC117684712/LOC105337100/LOC117687670/LOC117680360/LOC105326077/LOC105348318/LOC105319319/LOC105325347/LOC105318659/LOC105318660/LOC105338814/LOC105347011/LOC105335737/LOC105327127/LOC117680421/LOC105321513/LOC105335124/LOC105329718/LOC105325240/LOC105322174/LOC105338428/LOC105324995/LOC105329772/LOC105319211/LOC105336525/LOC105337548/LOC105340931/LOC105321422/LOC105342381/LOC105333607/LOC105329…
GO:0009142	response to glucagon	28	0.000300899	0.0261205	LOC105337339/LOC105341812/LOC105339692/LOC105340251/LOC105323989/LOC105326077/LOC105346669/LOC105348318/LOC105344283/LOC105335602/LOC105344734/LOC105318659/LOC105318660/LOC105324844/LOC105335124/LOC105334670/LOC105329772/LOC105321560/LOC105337548/LOC117682321/LOC105345856/LOC105346238/LOC109618481/LOC105342835
GO:0046669	regulation of tumor necrosis factor-mediated signaling pathway	19	0.000303806	0.0261205	LOC105324741/LOC105330404/LOC105341755/LOC105328993/LOC105340780/LOC105318274/LOC105321986/LOC105348033/LOC117690986/LOC105328062/LOC105328063/LOC105318842/LOC117691812/LOC105345826/LOC105334814/LOC117692005/LOC117692266/LOC105323879/LOC105320825/LOC117692259/LOC105334815/LOC117692263/LOC117680358/LOC105332528/LOC105323696/LOC117692600/LOC105321100/LOC105346590/LOC105339884/LOC105335915/LOC105321…
GO:1902653	deoxyribonucleoside metabolic process	45	0.000308818	0.0261205	LOC105330253/LOC105344083/LOC105325979/LOC105317439/LOC105339124/LOC105321089/LOC105329021/LOC105345750/LOC105318510/LOC105340334
GO:0002775	negative regulation of p38MAPK cascade	40	0.00030973	0.0261205	LOC105336993/LOC105329513/LOC105344429/LOC105347192/LOC105344195/LOC105329983/LOC117692600/LOC105321100/LOC105333136/LOC105328965
GO:0002784	intramolecular oxidoreductase activity	40	0.00030973	0.0261205	LOC105341388/LOC105325440/LOC105323979/LOC105331237/LOC105324257/LOC117682785/LOC105343205/LOC105318362/LOC105319353/LOC105337535/LOC105328600/LOC105332291/LOC105336240/LOC105347662/LOC105345794/LOC105334928/LOC105318451/LOC105330045/LOC105331625/LOC117680535/LOC105319285/LOC105322320/LOC105342066/LOC105341095/LOC105348652/LOC105318791/LOC105323906/LOC105338130
GO:0033762	regulation of protein monoubiquitination	24	0.00031494	0.0262452	LOC105327620/LOC105328993/LOC105318274/LOC105321986/LOC105348033/LOC105328062/LOC105328063/LOC105318842/LOC117691812/LOC105345826/LOC105334814/LOC117692005/LOC117692266/LOC105323879/LOC105320825/LOC117692259/LOC105334815/LOC117692263/LOC117680358/LOC105332528/LOC105323696/LOC105339884/LOC105333872/LOC105317854/LOC117683585/LOC105328848
GO:0010803	interleukin-1-mediated signaling pathway	42	0.000318595	0.0262452	LOC105339979/LOC105347308/LOC105319167/LOC105323406/LOC105338045/LOC117688177/LOC105320967/LOC105327620/LOC105319824/LOC105341755/LOC105322442/LOC105318528/LOC105332128/LOC105329202/LOC105336919/LOC117691171/LOC105323591/LOC105332852/LOC105318105/LOC105337951/LOC105334459/LOC105335915/LOC105344264/LOC105333291/LOC105345618/LOC105324879/LOC105343419/LOC105344352/LOC105332371/LOC105344567/LOC105342…
GO:0009120	thioester biosynthetic process	10	0.000322127	0.0262452	LOC105320064/LOC105323979/LOC105337605/LOC105318598/LOC105326362/LOC105329204/LOC105332907/LOC105330479/LOC105323050/LOC105331285/LOC105333760/LOC105345600/LOC105331589/LOC105318687/LOC105342120/LOC105324316/LOC105323732/LOC105340049/LOC105344365/LOC105349048/LOC105328534/LOC105319875/LOC105318507/LOC105318496/LOC105342065/LOC117680446/LOC105346129/LOC105335417/LOC105320683/LOC105333877
GO:1903753	acyl-CoA biosynthetic process	10	0.000322127	0.0262452	LOC105320064/LOC105323979/LOC105337605/LOC105318598/LOC105326362/LOC105329204/LOC105332907/LOC105330479/LOC105323050/LOC105331285/LOC105333760/LOC105345600/LOC105331589/LOC105318687/LOC105342120/LOC105324316/LOC105323732/LOC105340049/LOC105344365/LOC105349048/LOC105328534/LOC105319875/LOC105318507/LOC105318496/LOC105342065/LOC117680446/LOC105346129/LOC105335417/LOC105320683/LOC105333877
GO:0016853	stearoyl-CoA 9-desaturase activity	66	0.000471997	0.0265203	LOC105338625/LOC105334553/LOC105334550/LOC117680446/LOC105346129/LOC105335417
GO:0016717	acyl-CoA desaturase activity	7	0.000481956	0.0265203	LOC105338625/LOC105334553/LOC105334550/LOC117680446/LOC105346129/LOC105335417
GO:1902525	hydrolase activity, acting on carbon-nitrogen (but not peptide) bonds	26	0.000337322	0.0270409	LOC105342027/LOC105329897/LOC105345833/LOC105318005/LOC105331115/LOC105329696/LOC117687165/LOC105325979/LOC105330468/LOC105326889/LOC105317555/LOC105330787/LOC105329522/LOC105340125/LOC105331686/LOC105327306/LOC105325078/LOC105344283/LOC105347245/LOC105345837/LOC105349101/LOC105329992/LOC105339426/LOC105328670/LOC105330147/LOC105327120/LOC105334663/LOC105336257/LOC105322977/LOC117683202/LOC105322…
GO:0070498	regulation of protein K48-linked ubiquitination	40	0.000345932	0.0270409	LOC105328993/LOC105318274/LOC105321986/LOC105348033/LOC105328062/LOC105328063/LOC105318842/LOC117691812/LOC105345826/LOC105334814/LOC117692005/LOC117692266/LOC105323879/LOC105320825/LOC117692259/LOC105334815/LOC117692263/LOC117680358/LOC105332528/LOC105323696/LOC105339884/LOC105333872/LOC105317854
GO:0035384	regulation of ripoptosome assembly involved in necroptotic process	30	0.000349031	0.0270409	LOC105328993/LOC105318274/LOC105321986/LOC105348033/LOC105328062/LOC105328063/LOC105318842/LOC117691812/LOC105345826/LOC105334814/LOC117692005/LOC117692266/LOC105323879/LOC105320825/LOC117692259/LOC105334815/LOC117692263/LOC117680358/LOC105332528/LOC105323696/LOC105339884/LOC105333872/LOC105317854
GO:0071616	negative regulation of ripoptosome assembly involved in necroptotic process	30	0.000349031	0.0270409	LOC105328993/LOC105318274/LOC105321986/LOC105348033/LOC105328062/LOC105328063/LOC105318842/LOC117691812/LOC105345826/LOC105334814/LOC117692005/LOC117692266/LOC105323879/LOC105320825/LOC117692259/LOC105334815/LOC117692263/LOC117680358/LOC105332528/LOC105323696/LOC105339884/LOC105333872/LOC105317854
GO:0061945	positive regulation of protein K63-linked ubiquitination	23	0.000354395	0.0270409	LOC105328993/LOC105318274/LOC105321986/LOC105348033/LOC105328062/LOC105328063/LOC105318842/LOC117691812/LOC105345826/LOC105334814/LOC117692005/LOC117692266/LOC105323879/LOC105320825/LOC117692259/LOC105334815/LOC117692263/LOC117680358/LOC105332528/LOC105323696/LOC105339884/LOC105333872/LOC105317854
GO:1902442	aminopeptidase activity	23	0.000354395	0.0270409	LOC105338946/LOC105338965/LOC105322708/LOC105324926/LOC117686977/LOC105331753/LOC105337044/LOC105330787/LOC105334558/LOC105348163/LOC105348440/LOC105332679/LOC105334651/LOC105330954/LOC105349101/LOC105344064/LOC105329246/LOC105345284/LOC105319386/LOC105344314/LOC105321499/LOC105339566/LOC105329391/LOC105318056/LOC105345948/LOC105345949
GO:1902443	pyrimidine nucleobase catabolic process	23	0.000354395	0.0270409	LOC105330253/LOC105339124/LOC105328670/LOC105330147/LOC105329021/LOC105340590
GO:1902523	uracil metabolic process	23	0.000354395	0.0270409	LOC105330253/LOC105339124/LOC105328670/LOC105330147/LOC105329021/LOC105340590
GO:0006208	copper ion homeostasis	6	0.000376436	0.0282739	LOC105328993/LOC105318274/LOC105321986/LOC105348033/LOC105328062/LOC105328063/LOC105318842/LOC117691812/LOC105345826/LOC117692005/LOC117692266/LOC105323879/LOC105320825/LOC117692259/LOC105332528/LOC105323696/LOC105339884/LOC105332246/LOC105333872/LOC105339481/LOC105317854/LOC105335806/LOC105339000/LOC105341407/LOC105322544
GO:0019860	L-amino acid transmembrane transporter activity	6	0.000376436	0.0282739	LOC117684712/LOC105332961/LOC105337679/LOC105341804/LOC105337035/LOC117680360/LOC105318942/LOC105319565/LOC105332323/LOC105319319/LOC105319318/LOC105321823/LOC105338814/LOC105340203/LOC105334296/LOC105322942/LOC105335737/LOC105332028/LOC105327127/LOC117680421/LOC105329718/LOC105348927/LOC105338902/LOC105338428/LOC105324995/LOC105327291/LOC117680350/LOC105336525/LOC105340931/LOC105321422/LOC105342…
GO:0098798	negative regulation of necroptotic process	64	0.000240106	0.0285726	LOC105332613/LOC105341755/LOC105328993/LOC105318274/LOC105321986/LOC105348033/LOC105328062/LOC105328063/LOC105318842/LOC117691812/LOC105346268/LOC105345826/LOC105334814/LOC117692005/LOC117692266/LOC105323879/LOC105320825/LOC117692259/LOC105334815/LOC117692263/LOC117680358/LOC105332528/LOC105323696/LOC105343974/LOC117692646/LOC105339884/LOC105333872/LOC105317854/LOC105343381/LOC117683464/LOC105329…
GO:0055070	negative regulation of programmed necrotic cell death	25	0.000383658	0.0285929	LOC105332613/LOC105341755/LOC105328993/LOC105318274/LOC105321986/LOC105348033/LOC105328062/LOC105328063/LOC105318842/LOC117691812/LOC105346268/LOC105345826/LOC105334814/LOC117692005/LOC117692266/LOC105323879/LOC105320825/LOC117692259/LOC105334815/LOC117692263/LOC117680358/LOC105332528/LOC105323696/LOC105343974/LOC117692646/LOC105339884/LOC105333872/LOC105317854/LOC105343381/LOC117683464/LOC105329…
GO:0060546	azole transmembrane transport	31	0.000395595	0.0286721	LOC105332961/LOC105332028/LOC105338465/LOC105322174/LOC105342529/LOC105336936/LOC105320490/LOC105333997/LOC105320120/LOC105326068/LOC105325849
GO:0062099	negative regulation of protein processing	31	0.000395595	0.0286721	LOC105318872/LOC105327000/LOC105344671/LOC105321189/LOC105330331/LOC105328993/LOC105318274/LOC105321986/LOC105348033/LOC105328062/LOC105328063/LOC105318842/LOC117691812/LOC105345826/LOC105334814/LOC117692005/LOC117692266/LOC105323879/LOC105320825/LOC117692259/LOC105334815/LOC117692263/LOC117680358/LOC105332528/LOC105323696/LOC105339884/LOC105333872/LOC105317854/LOC117683482/LOC105331278
GO:0045117	negative regulation of protein maturation	11	0.000398254	0.0286721	LOC105318872/LOC105327000/LOC105344671/LOC105321189/LOC105330331/LOC105328993/LOC105318274/LOC105321986/LOC105348033/LOC105328062/LOC105328063/LOC105318842/LOC117691812/LOC105345826/LOC105334814/LOC117692005/LOC117692266/LOC105323879/LOC105320825/LOC117692259/LOC105334815/LOC117692263/LOC117680358/LOC105332528/LOC105323696/LOC105339884/LOC105333872/LOC105317854/LOC117683482/LOC105331278
GO:0010955	cellular amine metabolic process	30	0.000399633	0.0286721	LOC105339979/LOC105319528/LOC105337107/LOC105325286/LOC105339786/LOC105319167/LOC117688080/LOC105338045/LOC117688177/LOC105320967/LOC105337035/LOC105345345/LOC105320867/LOC105322442/LOC105338037/LOC105318528/LOC105319341/LOC105337177/LOC105337175/LOC117689528/LOC105340692/LOC105339544/LOC105337398/LOC105340599/LOC105326134/LOC105326077/LOC105348318/LOC105330196/LOC105339316/LOC105344283/LOC117690…
GO:1903318	regulation of hemocyte differentiation	30	0.000399633	0.0286721	LOC105329908/LOC105338045/LOC117688177/LOC105319824/LOC105330331/LOC105347868/LOC105330898/LOC105336942/LOC105331598/LOC105322853/LOC105338625/LOC105334553/LOC105327806/LOC105333291/LOC105334550/LOC105344352/LOC105348518/LOC105329486/LOC105329473/LOC117685876
GO:0044106	NEDD8 ligase activity	84	0.000410433	0.0290283	LOC105330331/LOC105328993/LOC105328062/LOC105334814/LOC117692005/LOC117692266/LOC105323879/LOC105320825/LOC117692259/LOC105334815/LOC117692263/LOC117680358/LOC105332528/LOC105333872/LOC105317854
GO:0045610	antigen processing and presentation of exogenous antigen	20	0.000410636	0.0290283	LOC105339979/LOC105338263/LOC105337336/LOC105319167/LOC105325892/LOC105348057/LOC105345454/LOC117688268/LOC105338045/LOC117688177/LOC105320967/LOC117686977/LOC105331753/LOC105326756/LOC105321391/LOC105341768/LOC105322442/LOC105319353/LOC105329309/LOC105318528/LOC105339280/LOC117690545/LOC105345401/LOC105334651/LOC105336919/LOC117691171/LOC105320722/LOC105328224/LOC105344064/LOC105332852/LOC105340…
GO:0000502	neutral amino acid transmembrane transporter activity	27	0.000284603	0.0291039	LOC117684712/LOC105337107/LOC105337679/LOC105337035/LOC117680360/LOC105318942/LOC105319319/LOC105319318/LOC105338814/LOC105334296/LOC105322942/LOC105329718/LOC105348927/LOC105338902/LOC105325240/LOC105338465/LOC105338428/LOC105324995/LOC105327291/LOC105336525/LOC105340931/LOC105321422/LOC105320120/LOC105347242/LOC105335989/LOC105348180
GO:0005876	ubiquinone biosynthetic process	55	0.00029892	0.0291039	LOC105324547/LOC105344651/LOC105345345/LOC105325626/LOC105346646/LOC105334388/LOC105331598/LOC105338892/LOC105330851/LOC117684275/LOC105319133/LOC105322380
GO:0019884	quinone biosynthetic process	66	0.000423053	0.0296878	LOC105324547/LOC105344651/LOC105345345/LOC105325626/LOC105346646/LOC105334388/LOC105331598/LOC105338892/LOC105330851/LOC117684275/LOC105319133/LOC105322380
GO:0006744	proline transmembrane transport	12	0.000448035	0.0309885	LOC117684712/LOC105337679/LOC105319319/LOC105319318/LOC105334296/LOC105322942/LOC105329718/LOC105348927/LOC105338902/LOC105338428/LOC105324995/LOC105327291/LOC105336525/LOC105340931/LOC105321422/LOC105348180
GO:1901663	protein lipidation	12	0.000448035	0.0309885	LOC105327775/LOC105348565/LOC105335189/LOC105327236/LOC105319353/LOC105334614/LOC105337500/LOC105344525/LOC109618055/LOC105319566/LOC105323591/LOC105321721/LOC105332650/LOC105345451/LOC105329659/LOC105330139/LOC105334928/LOC105317983/LOC105320303/LOC105322262/LOC105344519/LOC105348790/LOC105321752/LOC105336532/LOC105330047/LOC117683205/LOC105347968/LOC105343540/LOC105326790/LOC105318492/LOC105320…
GO:0035524	isomerase activity	16	0.000455522	0.0312813	LOC105331731/LOC105341388/LOC105325440/LOC105323979/LOC105331237/LOC105324257/LOC117682785/LOC105343219/LOC105343205/LOC105318598/LOC105318362/LOC105348812/LOC105346272/LOC105327236/LOC105319353/LOC105325843/LOC105337850/LOC105346163/LOC117690492/LOC105331511/LOC105347640/LOC105329925/LOC105332907/LOC105340782/LOC105328230/LOC105337535/LOC117691405/LOC105345374/LOC105328600/LOC105332291/LOC105336…
GO:0006497	fatty acid catabolic process	38	0.00046659	0.0318142	LOC105348587/LOC105320064/LOC105330585/LOC105331237/LOC105332961/LOC105338264/LOC105339789/LOC105343205/LOC105325181/LOC105320589/LOC117687963/LOC105334306/LOC105325493/LOC105326756/LOC105346968/LOC105328053/LOC109617041/LOC105348543/LOC105326362/LOC105319102/LOC105327382/LOC105329920/LOC105329204/LOC105346410/LOC105330479/LOC105347245/LOC105320693/LOC105345600/LOC105328600/LOC105342870/LOC105318…
GO:0009062	oxidoreductase activity, acting on paired donors, with oxidation of a pair of donors resulting in the reduction of molecular oxygen to two molecules of water	54	0.000477712	0.0323431	LOC105323182/LOC105338625/LOC105334553/LOC105334550/LOC117680446/LOC105346129/LOC105335417
GO:0006007	glucose catabolic process	18	0.00049253	0.0327441	LOC105348704/LOC105336972/LOC105330927/LOC105347640/LOC105317783/LOC105346675/LOC105319565/LOC105332291/LOC105344734/LOC105347662/LOC105334471/LOC105322313/LOC105325277/LOC117682321/LOC105345856/LOC105328534/LOC105338126/LOC105338572
GO:0035672	oligopeptide transmembrane transport	20	0.000493852	0.0327441	LOC105337100/LOC105342593/LOC105326077/LOC105348318/LOC105319319/LOC105318659/LOC105318660/LOC105333957/LOC105335737/LOC105332028/LOC105327127/LOC117680421/LOC105347585/LOC105335124/LOC105324995/LOC105327291/LOC105329772/LOC105336525/LOC105337548/LOC105325849
GO:1902001	fatty acid transmembrane transport	20	0.000493852	0.0327441	LOC105336445/LOC105326362/LOC105344372/LOC105319102/LOC105329204/LOC105326077/LOC105348318/LOC105330479/LOC105320187/LOC105318659/LOC105318660/LOC105335124/LOC105333701/LOC105329772/LOC105319211/LOC105337548/LOC105333323/LOC105342529/LOC105328130/LOC105326068
GO:0005310	response to cold	30	0.000620551	0.0332711	LOC105332613/LOC105339803/LOC105341917/LOC105347368/LOC105326906/LOC117686916/LOC117687102/LOC105327007/LOC105337016/LOC105333748/LOC105319824/LOC105319280/LOC105317803/LOC105337843/LOC105346400/LOC105323085/LOC105344222/LOC105330898/LOC105334063/LOC105337070/LOC105331297/LOC105323591/LOC105318783/LOC105343974/LOC105332304/LOC105322853/LOC105325347/LOC117692646/LOC105326487/LOC105341521/LOC105347…
GO:0009409	nucleobase catabolic process	53	0.000507631	0.0334271	LOC105330253/LOC105345833/LOC105325979/LOC105339124/LOC105328670/LOC105330147/LOC105329021/LOC105320492/LOC105340590
GO:0046113	endolysosome lumen	9	0.000528226	0.0345467	LOC117686977/LOC105331753/LOC105319353/LOC105334651/LOC105344064/LOC105334928/LOC105345948/LOC105345949
GO:0032182	response to nitrosative stress	71	0.000668339	0.0349374	LOC105337002/LOC105329513/LOC105344429/LOC105347192/LOC105344195/LOC105335494/LOC105323738/LOC105339435/LOC105328965/LOC105323351/LOC105336470
GO:0051409	cellular chloride ion homeostasis	11	0.000551755	0.0358417	LOC105325440/LOC117684340/LOC105335120/LOC105322963/LOC105326077/LOC105348318/LOC105318659/LOC105318660/LOC105325300/LOC105341531/LOC105318054/LOC105335124/LOC105329772/LOC105337548/LOC117682353/LOC105318395
GO:0016453	negative regulation of necrotic cell death	9	0.000708906	0.0361542	LOC105332613/LOC105341755/LOC105328993/LOC105318274/LOC105321986/LOC105348033/LOC105328062/LOC105328063/LOC105318842/LOC117691812/LOC105346268/LOC105345826/LOC105334814/LOC117692005/LOC117692266/LOC105323879/LOC105320825/LOC117692259/LOC105334815/LOC117692263/LOC117680358/LOC105332528/LOC105323696/LOC105343974/LOC117692646/LOC105339884/LOC105333872/LOC105317854/LOC105343381/LOC117683464/LOC105329…
GO:0046943	fusome	77	0.000729345	0.036311	LOC105324257/LOC117682785/LOC117686977/LOC105331753/LOC105338665/LOC105329309/LOC105339280/LOC105334651/LOC105320722/LOC105344064/LOC105318106/LOC105348739/LOC105321752/LOC105322320/LOC105341095/Crt/LOC105336465/LOC105332697
GO:0030644	ATP synthesis coupled electron transport	16	0.0005685	0.0366816	LOC105331845/LOC105344651/LOC117689045/LOC105341417/LOC105334388/LOC105319312/LOC105344113/LOC105346116/LOC105323732/LOC105340141/LOC105319696/LOC105348562/LOC105340173/LOC105345750/LOC105334763/LOC105318401/LOC105319133/LOC105345448/LOC105347858/LOC105320399
GO:0060547	mitochondrial ATP synthesis coupled electron transport	31	0.000581125	0.0372462	LOC105331845/LOC105344651/LOC117689045/LOC105341417/LOC105334388/LOC105319312/LOC105344113/LOC105346116/LOC105323732/LOC105340141/LOC105319696/LOC105348562/LOC105340173/LOC105345750/LOC105334763/LOC105318401/LOC105319133/LOC105345448/LOC105347858/LOC105320399
GO:0042773	purine ribonucleotide biosynthetic process	20	0.00059131	0.0373061	LOC105345759/LOC105320064/LOC105323979/LOC105333624/LOC105337100/LOC105337605/LOC105318598/LOC105326362/LOC105341080/LOC105322436/LOC105332067/LOC105336897/LOC105339395/LOC105333921/LOC105337867/LOC105328504/LOC105329204/LOC105332907/LOC105330479/LOC105324755/LOC105319565/LOC105323833/LOC105323050/LOC105331285/LOC105333760/LOC105345600/LOC105321089/LOC105331589/LOC105318687/LOC105342120/LOC105324…
GO:0042775	proline transport	20	0.00059131	0.0373061	LOC117684712/LOC105337679/LOC117680360/LOC105319319/LOC105319318/LOC105334296/LOC105322942/LOC105329718/LOC105348927/LOC105338902/LOC105338428/LOC105324995/LOC105327291/LOC105336525/LOC105340931/LOC105321422/LOC105335989/LOC105348180
GO:0009152	neutral amino acid transport	62	0.00059453	0.0373061	LOC117684712/LOC105337107/LOC105337679/LOC105337035/LOC105319824/LOC117680360/LOC105318942/LOC105319319/LOC105319318/LOC105338814/LOC105334296/LOC105322942/LOC105329718/LOC105348927/LOC105338902/LOC105325240/LOC105338465/LOC105338428/LOC105324995/LOC105327291/LOC105344352/LOC105336525/LOC105340931/LOC105321422/LOC105342381/LOC105320120/LOC105347242/LOC105335989/LOC105348180
GO:0015824	tricarboxylic acid cycle	18	0.000599946	0.0373061	LOC105330227/LOC105343392/LOC105326646/LOC117680461/LOC105344524/LOC105326324/LOC105337061/LOC105333137/LOC105323732/LOC105349203/LOC105328534/LOC105328773/LOC105318507/LOC105334026
GO:0015804	vulval cell fate commitment	29	0.000601462	0.0373061	LOC105332598/LOC105329983/LOC105318654/LOC105330801/Egfr/LOC105328965/LOC105325397/LOC105320656/LOC105334283/LOC117684088/LOC117683862/LOC105332751/LOC105328932
GO:0006099	dicarboxylic acid transmembrane transporter activity	14	0.000616877	0.0379493	LOC105332961/LOC105337100/LOC105341804/LOC105349028/LOC117680360/LOC105326077/LOC105348318/LOC105319565/LOC105332323/LOC105319319/LOC105325347/LOC105318659/LOC105318660/LOC105338814/LOC105347011/LOC105335737/LOC105327127/LOC117680421/LOC105335124/LOC105324995/LOC105329772/LOC117680350/LOC105336525/LOC105337548/LOC105329476/LOC105338324/LOC105347242/LOC105335989/LOC105324298/LOC105320399
GO:0072325	extracellular vesicle biogenesis	13	0.000619726	0.0379493	LOC105329713/LOC105326340/LOC105325892/LOC105334311/LOC105338045/LOC117688177/LOC105326718/LOC105328086/LOC105344330/LOC105346773/LOC105337636/LOC105345318/LOC105330138/LOC105346943/LOC105345690/LOC105336376/LOC105327958/LOC105329473/LOC105331551/LOC105333900/LOC105334334
GO:0140112	antigen processing and presentation of exogenous peptide antigen	21	0.00062801	0.0382132	LOC105339979/LOC105338263/LOC105337336/LOC105319167/LOC105325892/LOC105348057/LOC105345454/LOC117688268/LOC105338045/LOC117688177/LOC105320967/LOC117686977/LOC105331753/LOC105326756/LOC105321391/LOC105341768/LOC105322442/LOC105319353/LOC105329309/LOC105318528/LOC105339280/LOC117690545/LOC105345401/LOC105334651/LOC105336919/LOC117691171/LOC105320722/LOC105344064/LOC105332852/LOC105340771/LOC105326…
GO:0002478	drug export	65	0.000657151	0.0397349	LOC105326756/LOC105326077/LOC105348318/LOC105342870/LOC105318659/LOC105318660/LOC105335124/LOC105329772/LOC105337548/LOC105339660
GO:0046618	ubiquitin-like protein binding	10	0.000665304	0.0399765	LOC105348582/LOC105326340/LOC105330404/LOC117689114/LOC117680549/LOC105348203/LOC105338665/LOC105335669/LOC105327995/LOC105336785/LOC105344997/LOC105328212/LOC105339595/LOC105345988/LOC105330677/LOC105345709/LOC105330331/LOC105325090/LOC105328993/LOC105340780/LOC105337659/LOC105318274/LOC105321986/LOC105348033/LOC117690986/LOC105343052/LOC105328062/LOC105328063/LOC105318842/LOC117691812/LOC105345…
GO:0005342	zymogen inhibition	77	0.000828753	0.0403005	LOC105344671/LOC105330331/LOC105328993/LOC105318274/LOC105321986/LOC105348033/LOC105328062/LOC105328063/LOC105318842/LOC117691812/LOC105345826/LOC105334814/LOC117692005/LOC117692266/LOC105323879/LOC105320825/LOC117692259/LOC105334815/LOC117692263/LOC117680358/LOC105332528/LOC105323696/LOC105339884/LOC105333872/LOC105317854
GO:0097341	regulation of necrotic cell death	25	0.000700034	0.0416232	LOC117684712/LOC105342446/LOC105332613/LOC105327719/LOC105341755/LOC105340989/LOC105328993/LOC105345837/LOC105318274/LOC105321986/LOC105348033/LOC105328062/LOC105328063/LOC105318842/LOC117691812/LOC105346268/LOC105345826/LOC105334814/LOC117692005/LOC117692266/LOC105323879/LOC105320825/LOC117692259/LOC105334815/LOC117692263/LOC117680358/LOC105332528/LOC105323696/LOC117692600/LOC105321100/LOC105343…
GO:0010939	C-acetyltransferase activity	46	0.000701369	0.0416232	LOC105320064/LOC105318166/LOC105319285/LOC105319875/LOC105342066/LOC105342065/LOC105330505/LOC105348652/LOC105330021
GO:0034121	regulation of toll-like receptor signaling pathway	71	0.000718663	0.0423879	LOC105323283/LOC105337618/LOC117688040/LOC105332268/LOC105328169/LOC105346819/LOC105339410/LOC105322070/LOC105337117/LOC105331041/LOC105335023/LOC105341755/LOC105320846/LOC105319338/LOC105336711/LOC105348416/LOC105338877/LOC105328993/LOC105329012/LOC105329202/LOC105328926/LOC105325936/LOC105318274/LOC105321986/LOC105348033/LOC105328062/LOC105328063/LOC117692235/LOC105318842/LOC117691812/LOC105336…
GO:0030320	cellular monovalent inorganic anion homeostasis	18	0.000726915	0.0426132	LOC105325440/LOC117684340/LOC105335120/LOC105322963/LOC105341344/LOC105326077/LOC105348318/LOC105337065/LOC105318659/LOC105318660/LOC105325300/LOC105341531/LOC105318054/LOC105335124/LOC105329772/LOC105337548/LOC117682353/LOC105318395
GO:0005295	carboxylic acid transmembrane transporter activity	11	0.000907625	0.0431328	LOC117684712/LOC105337107/LOC105332961/LOC105337679/LOC105337680/LOC105337100/LOC105341804/LOC117687670/LOC105326756/LOC105333090/LOC105349028/LOC105337035/LOC105341793/LOC105339372/LOC117680360/LOC105318942/LOC105326077/LOC105319510/LOC105348318/LOC105319538/LOC105344282/LOC105319565/LOC105332323/LOC105331285/LOC105319319/LOC105319318/LOC105342870/LOC105325347/LOC105318659/LOC105318660/LOC105321…
GO:0046673	negative regulation of compound eye retinal cell programmed cell death	15	0.00074966	0.043269	LOC105328993/LOC105328062/LOC105334814/LOC117692005/LOC117692266/LOC105323879/LOC105320825/LOC117692259/LOC105334815/LOC117692263/LOC117680358/LOC105332528/LOC105333872/LOC105317854/LOC105325397
GO:0070886	positive regulation of calcineurin-NFAT signaling cascade	11	0.000751603	0.043269	LOC105324741/LOC105344101/LOC105335120/LOC105322963/LOC105326487/LOC105341531/LOC105330801/Egfr/LOC105321226/LOC105330430/LOC105345481
GO:0106058	positive regulation of calcineurin-mediated signaling	11	0.000751603	0.043269	LOC105324741/LOC105344101/LOC105335120/LOC105322963/LOC105326487/LOC105341531/LOC105330801/Egfr/LOC105321226/LOC105330430/LOC105345481
GO:0005506	integrator complex	56	0.000966968	0.044012	LOC105323174/LOC105335654/LOC117689508/LOC105326630/LOC105348577/LOC105338331/LOC105340176/LOC105348480/LOC105325852
GO:0016651	purine-containing compound biosynthetic process	39	0.00098809	0.044012	LOC105345759/LOC105320064/LOC105323979/LOC105333624/LOC105337100/LOC105337605/LOC105318598/LOC105325979/LOC105326362/LOC105341080/LOC105322436/LOC105332067/LOC105336897/LOC105339395/LOC105333921/LOC105337867/LOC105328504/LOC105329204/LOC105332907/LOC105330479/LOC105324755/LOC105319565/LOC105323833/LOC105323050/LOC105331285/LOC105333760/LOC105345600/LOC105321089/LOC105331589/LOC105318687/LOC105342…
GO:0042887	melanosome	33	0.000997115	0.044012	LOC105341388/LOC105329908/LOC105340494/LOC105324257/LOC117682785/LOC105328827/LOC105325892/LOC105321448/LOC105336445/LOC105325734/LOC105322436/LOC105325843/LOC105330787/LOC105332225/LOC105333921/LOC105328488/LOC117680360/LOC105341060/LOC105338718/LOC105319862/LOC105349101/LOC105337064/LOC105343201/LOC105343202/LOC105337636/LOC105345695/LOC105320187/LOC105333760/LOC105319307/LOC105320011/LOC105318…
GO:0015291	mitochondrial respiratory chain complex I	81	0.00101032	0.044012	LOC105331845/LOC105344651/LOC105341417/LOC105319312/LOC105344113/LOC105346116/LOC105340141/LOC105319696/LOC105340173/LOC105345750/LOC105345448/LOC105347858
GO:0072522	NADH dehydrogenase complex	70	0.000769636	0.0440433	LOC105331845/LOC105344651/LOC105341417/LOC105319312/LOC105344113/LOC105346116/LOC105340141/LOC105319696/LOC105340173/LOC105345750/LOC105345448/LOC105347858
GO:0007257	respiratory chain complex I	36	0.000783995	0.0442343	LOC105331845/LOC105344651/LOC105341417/LOC105319312/LOC105344113/LOC105346116/LOC105340141/LOC105319696/LOC105340173/LOC105345750/LOC105345448/LOC105347858
GO:0006743	activation of JUN kinase activity	12	0.000793692	0.0442343	LOC105330355/LOC105335669/LOC105340616/LOC105330331/LOC105347868/LOC105328993/LOC105318274/LOC105321986/LOC105348033/LOC105328062/LOC105328063/LOC105318842/LOC117691812/LOC105345826/LOC105334814/LOC117692005/LOC117692266/LOC105323879/LOC105320825/LOC117692259/LOC105334815/LOC117692263/LOC117680358/LOC105332528/LOC105323696/LOC105328681/LOC105318666/LOC105339884/LOC105317854/LOC105333703/LOC105333…
GO:0042158	ubiquinone metabolic process	38	0.000797037	0.0442343	LOC105324547/LOC105344651/LOC105345345/LOC105325626/LOC105346646/LOC105334388/LOC105331598/LOC105338892/LOC105330851/LOC117684275/LOC105319133/LOC105322380
GO:0097734	lipoprotein biosynthetic process	17	0.000797747	0.0442343	LOC105327775/LOC105348565/LOC105335189/LOC105327236/LOC105319353/LOC105334614/LOC105337500/LOC105344525/LOC109618055/LOC105319566/LOC105323591/LOC105321721/LOC105332650/LOC105345451/LOC105329659/LOC105330139/LOC105334928/LOC105317983/LOC105320303/LOC105322262/LOC105344519/LOC105348790/LOC105321752/LOC105336532/LOC105330047/LOC117683205/LOC105347968/LOC105343540/LOC105326790/LOC105318492/LOC105320…
GO:1990182	extracellular exosome biogenesis	17	0.000797747	0.0442343	LOC105329713/LOC105326340/LOC105325892/LOC105334311/LOC105338045/LOC117688177/LOC105326718/LOC105337636/LOC105345318/LOC105330138/LOC105346943/LOC105345690/LOC105336376/LOC105329473/LOC105331551/LOC105333900/LOC105334334
GO:0006695	exosomal secretion	40	0.00080058	0.0442343	LOC105329713/LOC105326340/LOC105325892/LOC105334311/LOC105338045/LOC117688177/LOC105326718/LOC105337636/LOC105345318/LOC105330138/LOC105346943/LOC105345690/LOC105336376/LOC105329473/LOC105331551/LOC105333900/LOC105334334
GO:0009201	cholesterol biosynthetic process	25	0.000807983	0.0443883	LOC105329535/LOC105324547/LOC105320064/LOC105323182/LOC105325493/LOC105321525/LOC105321530/LOC105326362/LOC105341772/LOC105318917/LOC105327382/LOC105327308/LOC105329204/LOC105330479/LOC105336925/LOC105333760/LOC105329246/LOC105341366/LOC105318687/LOC105345794/LOC105320743/LOC105317853/LOC105325006/LOC105334885/G6pd/LOC105333607/LOC105319875/LOC105320290/LOC105320284/LOC105318491/LOC117680446/LOC1…
GO:0016614	ribonucleoside triphosphate biosynthetic process	57	0.00104753	0.0447016	LOC105341080/LOC105322436/LOC105332067/LOC105336897/LOC105333921/LOC105337867/LOC105328504/LOC105324755/LOC105319565/LOC105323833/LOC105321089/LOC105345903/LOC105330147/LOC105334471/LOC105318054/LOC105323738/LOC105348226/LOC105317849/LOC105330403/LOC105338985/LOC105319097/LOC105318510/LOC105343797/LOC105318401/LOC105338126
GO:0006164	purine nucleotide biosynthetic process	67	0.000822087	0.0447725	LOC105345759/LOC105320064/LOC105323979/LOC105333624/LOC105337100/LOC105337605/LOC105318598/LOC105325979/LOC105326362/LOC105341080/LOC105322436/LOC105332067/LOC105336897/LOC105339395/LOC105333921/LOC105337867/LOC105328504/LOC105329204/LOC105332907/LOC105330479/LOC105324755/LOC105319565/LOC105323833/LOC105323050/LOC105331285/LOC105333760/LOC105345600/LOC105321089/LOC105331589/LOC105318687/LOC105342…
GO:0002702	positive regulation of production of molecular mediator of immune response	70	0.000824291	0.0447725	LOC105319440/LOC105338262/LOC105336167/LOC105339907/LOC105346358/LOC105341755/LOC105327492/LOC105330787/LOC105319280/LOC105326363/LOC105348416/LOC105330331/LOC105317783/LOC105346675/LOC105328993/LOC105329202/LOC105325936/LOC105318254/LOC105326951/LOC105318274/LOC105348033/LOC105328062/LOC105328063/LOC105349101/LOC105318842/LOC117691812/LOC105345826/LOC105334814/LOC117692005/LOC117692266/LOC105323…
GO:0042908	organic acid transmembrane transporter activity	34	0.000850347	0.0459283	LOC117684712/LOC105337107/LOC105332961/LOC105337679/LOC105337680/LOC105337100/LOC105341804/LOC117687670/LOC105326756/LOC105333090/LOC105349028/LOC105337035/LOC105341793/LOC105339372/LOC117680360/LOC105318942/LOC105326077/LOC105319510/LOC105348318/LOC105319538/LOC105344282/LOC105319565/LOC105332323/LOC105331285/LOC105319319/LOC105319318/LOC105342870/LOC105325347/LOC105318659/LOC105318660/LOC105321…
GO:0036021	xenobiotic transport	8	0.000547712	0.0461773	LOC117684712/LOC105336445/LOC105337035/LOC105326077/LOC105348318/LOC105325936/LOC105348426/LOC105337065/LOC105320187/LOC105319319/LOC105319318/LOC105342870/LOC105318659/LOC105318660/LOC105321823/LOC105340203/LOC105332028/LOC105321513/LOC105335124/LOC105329718/LOC105325240/LOC105338465/LOC105338428/LOC105324995/LOC105327291/LOC105329772/LOC105336525/LOC105337548/LOC105340931/LOC105321422/LOC105339…
GO:0045169	L-tryptophan transmembrane transport	18	0.000582399	0.0461773	LOC105319319/LOC105319318/LOC105329718/LOC105338428/LOC105324995/LOC105327291/LOC105336525/LOC105340931
GO:0032039	mitochondrial proton-transporting ATP synthase complex	9	0.000763022	0.0461773	LOC105332067/LOC105323085/LOC105324755/LOC105323833/LOC105348226/LOC105338985/LOC105319097
GO:0042470	L-amino acid transport	66	0.000769941	0.0461773	LOC117684712/LOC105332961/LOC105337679/LOC105341804/LOC105337035/LOC117680360/LOC105318942/LOC105344283/LOC105319565/LOC105319319/LOC105319318/LOC105321823/LOC105338814/LOC105340203/LOC105334296/LOC105322942/LOC105332028/LOC105334427/LOC105329718/LOC105348927/LOC105338902/LOC105338428/LOC105324995/LOC105327291/LOC117680350/LOC105336525/LOC105340931/LOC105321422/LOC105342529/LOC105342381/LOC105317…
GO:0005747	response to estrogen	12	0.000776089	0.0461773	LOC105318875/LOC117690967/LOC105340658/LOC105337911/LOC105331216/LOC105331219/LOC105348565/LOC117680799/LOC105333623/LOC105323174/LOC105337148/LOC105341807/LOC105325173/LOC117680700/LOC105330865/LOC105346970/LOC105348812/LOC105331505/LOC109618706/LOC105342593/LOC105349072/LOC105349073/LOC105337177/LOC105337175/LOC117689528/LOC105341344/LOC105326363/LOC105340832/LOC105336728/LOC105326077/LOC105348…
GO:0030964	positive regulation of protein polyubiquitination	12	0.000776089	0.0461773	LOC105327008/LOC105347553/LOC105333306/LOC105328993/LOC105318274/LOC105321986/LOC105348033/LOC105328062/LOC105328063/LOC105318842/LOC117691812/LOC105345826/LOC105334814/LOC117692005/LOC117692266/LOC105323879/LOC105320825/LOC117692259/LOC105334815/LOC117692263/LOC117680358/LOC105332528/LOC105323696/LOC105339884/LOC105326209/LOC105333872/LOC105317854/LOC105334038
GO:0045271	neutral amino acid:sodium symporter activity	12	0.000776089	0.0461773	LOC117684712/LOC105337679/LOC105338814/LOC105334296/LOC105322942/LOC105348927/LOC105338902/LOC105340931/LOC105321422/LOC105320120/LOC105348180
GO:1904556	glutamine family amino acid metabolic process	8	0.000862933	0.0463477	LOC105318169/LOC105342027/LOC105325222/LOC105325286/LOC105339786/LOC105331115/LOC105328095/LOC105330104/LOC105348527/LOC105329920/LOC105327306/LOC105328238/LOC105344283/LOC105319565/LOC117692574/LOC117692575/LOC105319319/LOC105319318/LOC105347830/LOC105330147/LOC105322950/LOC105321584/LOC105322262/LOC105338913/LOC105346301/LOC105324995/LOC105327291/LOC105334546/LOC105336525/LOC105323817/LOC105320…
GO:0015807	respiratory electron transport chain	40	0.000884288	0.0472308	LOC105331845/LOC105342027/LOC105344651/LOC105346968/LOC117689045/LOC105341417/LOC117680360/LOC105328504/LOC105319565/LOC105334388/LOC105319312/LOC105344113/LOC105346116/LOC105323732/LOC105340141/LOC105341585/LOC105319696/LOC105348562/LOC105340173/LOC105345750/LOC105334763/LOC105318401/LOC105319133/LOC105345448/LOC105335989/LOC105347858/LOC105320399
GO:0043627	purine ribonucleoside triphosphate biosynthetic process	81	0.000895036	0.0475408	LOC105341080/LOC105322436/LOC105332067/LOC105336897/LOC105333921/LOC105337867/LOC105328504/LOC105324755/LOC105319565/LOC105323833/LOC105321089/LOC105345903/LOC105334471/LOC105323738/LOC105348226/LOC105317849/LOC105330403/LOC105338985/LOC105319097/LOC105318510/LOC105343797/LOC105318401/LOC105338126
GO:1902916	C4-dicarboxylate transport	28	0.000901602	0.0476264	LOC105335120/LOC105322963/LOC117680360/LOC105325936/LOC105319565/LOC105325347/LOC105325300/LOC105341531/LOC105347011/LOC105335737/LOC105327127/LOC117680421/LOC109617265/LOC105329476/LOC105338324/LOC105335508/LOC105348058/LOC105335989/LOC105320399
GO:0009064	iron ion binding	35	0.000911496	0.0477636	LOC105340526/LOC105322704/LOC105323182/LOC105343219/LOC105339692/LOC105340251/LOC105331505/LOC105321530/LOC105348203/LOC105340978/LOC105327236/LOC105347935/LOC105319341/LOC105346171/LOC105329925/LOC105348070/LOC117690542/LOC105334514/LOC105346251/LOC105348415/LOC105347019/LOC105333812/LOC105339941/LOC105332814/LOC105326180/LOC117692307/LOC105337314/LOC105339124/LOC105346613/LOC105338625/LOC105345…
GO:0022904	oxidoreductase activity, acting on NAD(P)H	27	0.000915871	0.0477636	LOC105348587/LOC105343392/LOC105344651/LOC105328838/LOC105348057/LOC105345454/LOC117688268/LOC117688267/LOC105345345/LOC105341417/LOC105327382/LOC105344580/LOC105329925/LOC105345401/LOC105335494/LOC105320693/LOC105323050/LOC105324295/LOC105319312/LOC105344113/LOC105346116/LOC109621073/LOC105322950/LOC105323732/LOC105335133/LOC105321692/LOC105340141/LOC105322313/LOC105319696/LOC105349048/LOC105336…
GO:0009206	amide transmembrane transporter activity	23	0.000919103	0.0477636	LOC105332961/LOC105337680/LOC117687670/LOC105326756/LOC105349028/LOC105341793/LOC105329305/LOC105318917/LOC105326077/LOC105348318/LOC105318659/LOC105318660/LOC105338814/LOC105335737/LOC105332028/LOC105327127/LOC117680421/LOC105322488/LOC105335124/LOC105338465/LOC105329772/LOC105319211/LOC105337548/LOC105347968/LOC105333607/LOC105341745/LOC105320120/LOC105334794/LOC105332185/LOC105343361/LOC105324…
GO:0019107	secondary active transmembrane transporter activity	10	0.0011479	0.0480052	LOC105318169/LOC117684712/LOC105330144/LOC105337679/LOC105337680/LOC105337100/LOC105341804/LOC117687670/LOC105336445/LOC105335120/LOC109619649/LOC105333090/LOC105349028/LOC105337035/LOC105341793/LOC105322963/LOC105341344/LOC105340116/LOC105339372/LOC117680360/LOC105318942/LOC105319510/LOC105319538/LOC105332673/LOC105344282/LOC105319565/LOC105320187/LOC105319319/LOC105319318/LOC105317685/LOC105325…
GO:0015740	oxidoreductase activity, acting on CH-OH group of donors	19	0.000940026	0.0485882	LOC105348587/LOC105330227/LOC105328838/LOC105342888/LOC105339932/LOC105326646/LOC105341080/LOC105337867/LOC117690492/LOC105331511/LOC105327382/LOC105326077/LOC105344603/LOC117690727/LOC105338192/LOC105343038/LOC105337061/LOC105320693/LOC105323050/LOC117691405/LOC105333760/LOC105336240/LOC105318660/LOC105318687/LOC105347830/LOC105345317/LOC105324316/LOC105345903/LOC105333137/LOC105345794/LOC105335…
GO:0005753	myristoyltransferase activity	7	0.000863502	0.0486742	LOC105320064/LOC105348790/LOC105330047/LOC117683205/LOC105319875/LOC105326790/LOC105342065/LOC105320623/LOC105341470/LOC105317964
