# Supplementary material for: Synergistic Interaction of Low Salinity Stress With Vibrio Infection Causes Mass Mortalities in the Oyster by Inducing Host Microflora Imbalance and Immune Dysregulation
Source: Front Immunol. 2022 May 19;13:859975. doi: 10.3389/fimmu.2022.859975 (PMC9162580; doi:10.3389/fimmu.2022.859975)
Supplement: Supplementary file 8 [file Table_6.xlsx]

## Sheet: Sheet1
Supplementary Table 6. Significantly enriched KEGG pathways in DEG of infected oysters at normal ("30‰Vibrio") and low salinity ("10‰Vibrio") treatments. N is the number of DEG that are annotated to the certain KEGG pathways.
Ko No.	KEGG pathways	Significant (N)	p-Value	Corrected p-Value	geneID
10‰Vibrio_12h vs. 30‰Vibrio_12h
ko:04210	Apoptosis	73	1.03e-09	3.41e-07	LOC105319886/LOC105335931/LOC105335914/LOC105332613/LOC105328916/LOC105323285/LOC105328443/LOC105328556/LOC105324242/LOC117687360/LOC117687457/LOC117687458/LOC105328450/LOC105323061/LOC105319824/LOC105333358/LOC105319044/LOC105344588/LOC105340776/LOC105325768/LOC105318237/LOC105321986/LOC105348033/LOC105328062/LOC105328063/LOC105318842/LOC105345826/LOC105334814/LOC117692266/LOC105320825/LOC105334…
ko:05132	Salmonella infection	88	1.78e-09	3.41e-07	LOC105340512/LOC105330234/LOC105332613/LOC105344652/LOC105323295/LOC105347305/LOC105347306/LOC105328443/LOC105328556/LOC105323406/LOC105324242/LOC117687360/LOC117687457/LOC117687458/LOC105328450/LOC105323061/LOC105333107/LOC117680291/LOC105345989/LOC105319824/LOC105333358/LOC105341297/LOC105328478/LOC105328476/LOC105319044/LOC105320997/LOC105343071/LOC117690125/LOC105318237/LOC117691665/LOC117691…
ko:04064	NF-kappa B signaling pathway	46	3.18e-09	4.06e-07	LOC105333315/LOC105333990/LOC105344652/LOC105323295/LOC105347305/LOC105347306/LOC105323406/LOC105319824/LOC105333358/LOC105319044/LOC117690544/LOC117690559/LOC105325768/LOC105347244/LOC117691665/LOC117691667/LOC105324446/LOC105321986/LOC105348033/LOC105328062/LOC105328063/LOC105318842/LOC105345826/LOC105334814/LOC117692266/LOC105320825/LOC105334815/LOC117680358/LOC105337800/LOC117691871/LOC117691…
ko:05130	Pathogenic Escherichia coli infection	65	8.28e-08	7.93e-06	LOC105340512/LOC105330234/LOC105332613/LOC105344652/LOC105323295/LOC105347305/LOC105347306/LOC105328443/LOC105328556/LOC105323406/LOC105324242/LOC117687360/LOC117687457/LOC117687458/LOC105328450/LOC105323061/LOC105333107/LOC105319824/LOC105333358/LOC105341297/LOC105328478/LOC105328476/LOC105319044/LOC105341060/LOC105343071/LOC105318237/LOC117691665/LOC117691667/LOC105324446/LOC105318726/LOC105346…
ko:05171	Coronavirus disease - COVID-19	52	3.99e-06	0.000305689	LOC105326418/LOC105317506/LOC105333315/LOC105333990/LOC105319021/LOC105338035/LOC105338946/LOC105319364/LOC105324627/LOC105337115/LOC105344652/LOC105320773/LOC105323295/LOC105347305/LOC105347306/LOC105323406/LOC105342397/LOC105319824/LOC105332215/LOC105343260/LOC105333358/LOC105319044/LOC105348437/LOC105340239/LOC105325638/LOC105332933/LOC105318949/LOC117691665/LOC117691667/LOC105324446/LOC105348…
ko:05145	Toxoplasmosis	53	5.95e-06	0.00034584	LOC105332613/LOC105344652/LOC105324776/LOC105323295/LOC105347305/LOC105347306/LOC105323406/LOC105324242/LOC117687360/LOC117687457/LOC117687458/LOC105328450/LOC105323061/LOC105319824/LOC105333358/LOC105319044/LOC105341060/LOC105325768/LOC105318237/LOC117691665/LOC117691667/LOC105324446/LOC105321986/LOC105348033/LOC105328062/LOC105328063/LOC105318842/LOC105345826/LOC105334814/LOC117692266/LOC105320…
ko:04530	Tight junction	40	7.09e-06	0.00034584	LOC105325947/LOC105330234/LOC105332606/LOC105328443/LOC105328556/LOC105340273/LOC105333107/LOC105346789/LOC105341297/LOC105328478/LOC105328476/LOC105341060/LOC105320997/LOC105324292/LOC105330764/LOC105336942/LOC105345343/LOC105337299/LOC105321226/LOC105347549/LOC105329640/LOC117682163/LOC105329346/LOC109618881/LOC105329348/LOC117683864/LOC105324520/LOC105318502/LOC105342358/LOC105347346/LOC105347…
ko:04217	Necroptosis	52	7.22e-06	0.00034584	LOC105332613/LOC105335326/LOC105324776/LOC105323295/LOC105324242/LOC117687360/LOC117687457/LOC117687458/LOC105328450/LOC105323061/LOC117680291/LOC105345989/LOC105325768/LOC105347244/LOC105318237/LOC117691665/LOC117691667/LOC105324446/LOC105321986/LOC105348033/LOC105328062/LOC105328063/LOC105318842/LOC105345826/LOC105334814/LOC117692266/LOC105320825/LOC105334815/LOC117680358/LOC105337800/LOC117691…
ko:04668	TNF signaling pathway	45	3.14e-05	0.0013349	LOC105332613/LOC105324242/LOC109618706/LOC117687360/LOC117687457/LOC117687458/LOC105328450/LOC105323061/LOC105326649/LOC105319824/LOC105333358/LOC105319044/LOC105347244/LOC105318237/LOC105348033/LOC105328062/LOC105328063/LOC105345826/LOC105334814/LOC117692266/LOC105320825/LOC105334815/LOC117680358/LOC117691871/LOC117691883/LOC117691873/LOC105318726/LOC105346972/LOC105338896/LOC117692646/LOC105344…
ko:05014	Amyotrophic lateral sclerosis	75	7.21e-05	0.0027613	LOC105323261/LOC105333630/LOC105328443/LOC105328556/LOC105324242/LOC117687360/LOC117687457/LOC117687458/LOC105328450/LOC105323061/LOC105333084/LOC105320855/LOC105332217/LOC105328478/LOC105328144/LOC117680360/LOC105344588/LOC105343071/LOC105339901/LOC105338488/LOC105318726/LOC105331599/LOC105332313/LOC117692646/LOC105345343/LOC105346116/LOC105338316/LOC105337299/LOC105335545/LOC105348739/LOC105344…
ko:05202	Transcriptional misregulation in cancer	46	8.66e-05	0.00300025	LOC105335199/LOC117688771/LOC117689046/LOC105319044/LOC105332993/LOC117690291/LOC105340795/LOC105317220/LOC105330764/LOC105336942/LOC105348033/LOC105328062/LOC105328063/LOC105345826/LOC105334814/LOC117692266/LOC105320825/LOC105334815/LOC117680358/LOC117691871/LOC117691883/LOC117691873/LOC105317516/LOC105340704/LOC117692398/LOC105327345/LOC117680785/LOC105345433/LOC105347805/LOC105317854/LOC105320…
ko:05131	Shigellosis	59	9.4e-05	0.00300025	LOC105330234/LOC105344652/LOC105323295/LOC105347305/LOC105347306/LOC105328443/LOC105328556/LOC105323406/LOC117687390/LOC105342397/LOC105333107/LOC105346789/LOC105319824/LOC105333358/LOC105334565/LOC105341297/LOC105328478/LOC105328476/LOC105319044/LOC105341060/LOC105320997/LOC105332933/LOC117691665/LOC117691667/LOC105324446/LOC105334768/LOC105321103/LOC105331599/LOC105329588/LOC105317516/LOC105345…
ko:05020	Prion disease	54	0.0001294	0.00381233	LOC105324776/LOC105323261/LOC105324242/LOC117687360/LOC117687457/LOC117687458/LOC105328450/LOC105323061/LOC105326649/LOC105320855/LOC105332217/LOC105333358/LOC105342944/LOC105328478/LOC105344588/LOC105340239/LOC117690544/LOC117690559/LOC105322994/LOC105343071/LOC105318726/LOC117692646/LOC105346116/LOC105338316/LOC105345420/LOC105329094/LOC105331668/LOC105329640/LOC117682054/LOC105334234/LOC105325…
ko:04712	Circadian rhythm - plant	4	0.000141468	0.00387016	LOC117690544/LOC117690559/LOC105329094/LOC105345075
ko:05134	Legionellosis	38	0.000152965	0.00390572	LOC105332613/LOC105344652/LOC105323295/LOC105347305/LOC105347306/LOC105323406/LOC105324242/LOC117687360/LOC117687457/LOC117687458/LOC105328450/LOC105323061/LOC105319824/LOC105333358/LOC105319044/LOC105318237/LOC117691665/LOC117691667/LOC105324446/LOC105318726/LOC105346972/LOC117692646/LOC105332246/LOC105333243/LOC105348739/LOC105322179/LOC117682054/LOC105334234/LOC105327691/LOC105341402/LOC117684…
ko:03010	Ribosome	29	0.000223913	0.00498105	LOC105326418/LOC105317506/LOC105319021/LOC105338035/LOC105319364/LOC105324627/LOC105337115/LOC105320773/LOC105342397/LOC105332215/LOC105343260/LOC105325638/LOC105334649/LOC105348141/LOC105345379/LOC105332844/LOC105347208/LOC105335875/LOC105347800/LOC117681555/LOC105338614/LOC105335841/LOC105326463/LOC105319573/LOC105319282/Rps20/LOC105331157/LOC105317113/LOC105339029
ko:05220	Chronic myeloid leukemia	19	0.000230207	0.00498105	LOC105335326/LOC105331371/LOC105319824/LOC117689046/LOC105333358/LOC105319044/LOC105330764/LOC105336942/LOC105347587/LOC105318228/LOC105332473/LOC105343381/LOC117683465/LOC105327450/LOC105327454/LOC105337948/LOC105340466/LOC105340465/LOC105343617
ko:05222	Small cell lung cancer	46	0.000234096	0.00498105	LOC105324242/LOC117687360/LOC117687457/LOC117687458/LOC105328450/LOC105323061/LOC105319824/LOC117689046/LOC105333358/LOC105319044/LOC105341060/LOC105325768/LOC105330764/LOC105321986/LOC105348033/LOC105328062/LOC105328063/LOC105318842/LOC105345826/LOC105334814/LOC117692266/LOC105320825/LOC105334815/LOC117680358/LOC105337800/LOC117691871/LOC117691883/LOC117691873/LOC105318726/LOC105332864/LOC117692…
ko:05161	Hepatitis B	43	0.000311369	0.00627654	LOC105333315/LOC105333990/LOC105332613/LOC105335326/LOC105344652/LOC105323295/LOC105347305/LOC105347306/LOC105323406/LOC105324242/LOC105331371/LOC117687360/LOC117687457/LOC117687458/LOC105328450/LOC105323061/LOC105326649/LOC105319824/LOC105333358/LOC105319044/LOC105322994/LOC105318949/LOC105318237/LOC117691665/LOC117691667/LOC105324446/LOC105318726/LOC117692646/LOC105344264/LOC105318228/LOC105332…
ko:03110	Chaperones and folding catalysts	44	0.000342591	0.00629529	LOC105321197/LOC105318294/LOC105328916/LOC105324776/LOC105323285/LOC105323261/LOC105347317/LOC105336351/LOC105334580/LOC105339984/LOC117680291/LOC105345989/LOC105344671/LOC105345202/LOC105336786/LOC105333358/LOC105340109/LOC105340776/LOC105333809/LOC105338643/LOC105338833/LOC105337074/LOC105346578/LOC117691913/LOC105347667/LOC105328231/LOC105334954/LOC105331471/LOC105345603/LOC105327904/LOC105348…
ko:04621	NOD-like receptor signaling pathway	56	0.000345172	0.00629529	LOC105330234/LOC105332613/LOC105328916/LOC105344652/LOC105323295/LOC105347305/LOC105347306/LOC105323406/LOC105324242/LOC117687360/LOC117687457/LOC117687458/LOC105328450/LOC105323061/LOC117680291/LOC105345989/LOC105319824/LOC105333358/LOC105319044/LOC105335265/LOC105332933/LOC105318949/LOC105325768/LOC105347244/LOC105318237/LOC117691665/LOC117691667/LOC105324446/LOC105334768/LOC105321986/LOC105348…
ko:01524	Platinum drug resistance	43	0.000414411	0.00701748	LOC105332613/LOC105324242/LOC117687360/LOC117687457/LOC117687458/LOC105328450/LOC105323061/LOC105324789/LOC105325768/LOC105318237/LOC105320049/LOC105321986/LOC105348033/LOC105328062/LOC105328063/LOC105318842/LOC105337533/LOC105345826/LOC105334814/LOC117692266/LOC105320825/LOC105334815/LOC117680358/LOC105337800/LOC117691871/LOC117691883/LOC117691873/LOC105318726/LOC117692646/LOC105318659/LOC105318…
ko:00770	Pantothenate and CoA biosynthesis	9	0.000421415	0.00701748	LOC105326858/LOC105330234/LOC105334906/LOC105344389/LOC105338879/LOC105318949/LOC105321584/LOC105325428/LOC105331256
ko:04010	MAPK signaling pathway	53	0.000468914	0.00748308	LOC105344652/LOC105347305/LOC105347306/LOC105323406/LOC105324242/LOC117687360/LOC117687457/LOC117687458/LOC105328450/LOC105323061/LOC105333107/LOC105320855/LOC105329513/LOC105320394/LOC105341297/LOC105328478/LOC105328476/LOC105319044/LOC105344429/LOC105347192/LOC117690125/LOC105344195/LOC105323838/LOC105345355/LOC105339386/LOC105331471/LOC105343714/LOC105343713/LOC117692744/LOC105344264/LOC105344…
ko:04612	Antigen processing and presentation	12	0.000640924	0.00981896	LOC105328916/LOC105323285/LOC105323261/LOC105321321/LOC117680291/LOC105345989/LOC105334234/LOC105348304/LOC105348305/LOC105327060/LOC117686547/LOC105342835
ko:05225	Hepatocellular carcinoma	32	0.00085384	0.0125777	LOC105328443/LOC105328556/LOC105331371/LOC117689046/LOC105330764/LOC105320049/LOC105337533/LOC105324965/LOC105324295/LOC105331599/LOC105344734/LOC105345343/LOC105321516/LOC105325227/LOC105321226/LOC105324307/LOC105323817/LOC105340175/LOC105343381/LOC117683465/LOC105327450/LOC105327454/LOC105337948/LOC105326698/LOC105324608/LOC105331444/LOC105340470/LOC105340468/LOC105340466/LOC105340465/LOC105343…
ko:04137	Mitophagy - animal	18	0.000952018	0.0128707	LOC105342397/LOC105334565/LOC105319044/LOC105344588/LOC117690544/LOC117690559/LOC105334768/LOC105345355/LOC105343686/LOC105335545/LOC105329094/LOC105345634/LOC105335841/LOC105342338/LOC105333841/LOC105343381/LOC117683465/LOC105341654
ko:05162	Measles	45	0.000976996	0.0128707	LOC105333315/LOC105333990/LOC105332613/LOC105335326/LOC105344652/LOC105323295/LOC105347305/LOC105347306/LOC105323406/LOC105324242/LOC117687360/LOC117687457/LOC117687458/LOC105328450/LOC105323061/LOC105319824/LOC105333358/LOC105319044/LOC105344588/LOC117690544/LOC117690559/LOC105318949/LOC105347244/LOC105318237/LOC117691665/LOC117691667/LOC105324446/LOC105330764/LOC105318726/LOC117692646/LOC105329…
ko:04390	Hippo signaling pathway	35	0.000978872	0.0128707	LOC105328443/LOC105328556/LOC105331371/LOC105340273/LOC105340616/LOC105333366/LOC105318349/LOC105337238/LOC105344199/LOC105330764/LOC105348033/LOC105328062/LOC105328063/LOC105345826/LOC105334814/LOC117692266/LOC105320825/LOC105334815/LOC117680358/LOC117691871/LOC117691883/LOC117691873/LOC105345343/LOC105345420/LOC105317854/LOC105324307/LOC105340175/LOC105346976/LOC105337948/LOC105326698/LOC105324…
ko:00410	beta-Alanine metabolism	12	0.00105324	0.0128707	LOC105342027/LOC105332278/LOC105330234/LOC105325279/LOC105334906/LOC105344389/LOC105338879/LOC105348931/LOC105321584/LOC105324334/LOC105317679/LOC105319409
ko:05135	Yersinia infection	39	0.00106454	0.0128707	LOC105321203/LOC105330234/LOC105344652/LOC105323295/LOC105347305/LOC105347306/LOC105328443/LOC105328556/LOC105323406/LOC105340013/LOC105335187/LOC105333107/LOC105319824/LOC105333358/LOC105341297/LOC105328478/LOC105328476/LOC105319044/LOC105341060/LOC105324292/LOC117691665/LOC117691667/LOC105324446/LOC105329588/LOC105345343/LOC105344264/LOC105347549/LOC105333841/LOC117683864/LOC105324520/LOC105345…
ko:04215	Apoptosis - multiple species	34	0.00107536	0.0128707	LOC105332613/LOC105324242/LOC117687360/LOC117687457/LOC117687458/LOC105328450/LOC105323061/LOC105340776/LOC105325768/LOC105318237/LOC105321986/LOC105348033/LOC105328062/LOC105328063/LOC105318842/LOC105345826/LOC105334814/LOC117692266/LOC105320825/LOC105334815/LOC117680358/LOC105337800/LOC117691871/LOC117691883/LOC117691873/LOC105318726/LOC105346972/LOC117692646/LOC105322179/LOC105317854/LOC117682…
ko:04657	IL-17 signaling pathway	29	0.00123522	0.014336	LOC105332613/LOC105324242/LOC117687360/LOC117687457/LOC117687458/LOC105328450/LOC105323061/LOC117680291/LOC105345989/LOC105319824/LOC105333358/LOC105319044/LOC105347244/LOC105318237/LOC105318726/LOC117692646/LOC105344264/LOC105344258/LOC105319293/LOC117682054/LOC105320175/LOC105333841/LOC105341402/LOC105333790/LOC117683433/LOC105341654/LOC105345812/LOC105345813/LOC105345814
ko:04624	Toll and Imd signaling pathway	40	0.00162458	0.0183004	LOC105332613/LOC105344652/LOC105347305/LOC105347306/LOC105323406/LOC105324242/LOC117687360/LOC117687457/LOC117687458/LOC105328450/LOC105323061/LOC105349020/LOC105319824/LOC105333358/LOC105319044/LOC105318237/LOC105348033/LOC105328062/LOC105328063/LOC105339386/LOC105345826/LOC105334814/LOC117692266/LOC105320825/LOC105334815/LOC117680358/LOC117691871/LOC117691883/LOC117691873/LOC105318726/LOC105331…
ko:05012	Parkinson disease	56	0.00172049	0.0185307	LOC105323227/LOC105330226/LOC105324776/LOC105323261/LOC105324242/LOC117687360/LOC117687457/LOC117687458/LOC105328450/LOC105323061/LOC105342397/LOC105341779/LOC105327998/LOC105328007/LOC105319978/LOC105332217/LOC105317802/LOC105334565/LOC105334735/LOC105334733/LOC105334728/LOC105347192/LOC105344588/Maoa/LOC105343071/LOC105340776/LOC105318726/LOC105332313/LOC117692646/LOC105346116/LOC105338316/LOC1…
ko:04214	Apoptosis - fly	34	0.00174179	0.0185307	LOC105332613/LOC105324242/LOC117687360/LOC117687457/LOC117687458/LOC105328450/LOC105323061/LOC105349020/LOC105329513/LOC105344588/LOC105343082/LOC105340776/LOC105344195/LOC105325768/LOC105318237/LOC105321986/LOC105318842/LOC105337800/LOC117691871/LOC117691883/LOC117691873/LOC105318726/LOC105346972/LOC117692646/LOC105317516/LOC105322179/LOC105321226/LOC105317854/LOC105320960/LOC117682054/LOC105341…
ko:05110	Vibrio cholerae infection	18	0.00179835	0.0186153	LOC105328443/LOC105328556/LOC105335120/LOC105345343/LOC105332246/LOC105321566/LOC105327691/LOC117684555/LOC105349185/LOC105338307/LOC105338306/LOC105326698/LOC105324608/LOC105331444/LOC105340470/LOC105340468/LOC105323313/LOC105341705
ko:05235	PD-L1 expression and PD-1 checkpoint pathway in cancer	20	0.00216902	0.0217924	LOC105344652/LOC105323295/LOC105347305/LOC105347306/LOC105323406/LOC105319824/LOC105320855/LOC105333358/LOC105319044/LOC117690544/LOC117690559/LOC117691665/LOC117691667/LOC105324446/LOC105331599/LOC105347587/LOC105329094/LOC105321226/LOC105341654/LOC105325568
ko:04812	Cytoskeleton proteins	61	0.00221907	0.0217924	LOC105319125/LOC105325947/LOC105326845/LOC105339994/LOC105336357/LOC105333630/LOC105328443/LOC105328556/LOC105346971/LOC105340273/LOC105327095/LOC105339571/LOC117680497/LOC105329304/LOC105332113/LOC105344333/LOC105338883/LOC105343890/LOC105320997/LOC105317061/LOC105343071/LOC105337238/LOC117690125/LOC105324292/LOC105320721/LOC105345372/LOC105345343/LOC105343245/LOC105323463/LOC105347549/LOC105329…
ko:05212	Pancreatic cancer	20	0.00247898	0.0237362	LOC105342928/LOC105331371/LOC105333107/LOC117689046/LOC105341297/LOC105328478/LOC105328476/LOC105319044/LOC105330764/LOC105318726/LOC105331599/LOC117692646/LOC105321226/LOC105343381/LOC117683465/LOC105327450/LOC105327454/LOC105340466/LOC105340465/LOC105343617
ko:05416	Viral myocarditis	28	0.00311795	0.0291262	LOC105332613/LOC105328443/LOC105328556/LOC105324242/LOC117687360/LOC117687457/LOC117687458/LOC105328450/LOC105323061/LOC105342944/LOC105328478/LOC105318237/LOC105330764/LOC105318726/LOC105332864/LOC117692646/LOC105345343/LOC117682054/LOC105325532/LOC105341402/LOC105331400/LOC105326698/LOC105324608/LOC105331444/LOC105340470/LOC105340468/LOC105329786/LOC105341705
ko:03011	Ribosome	31	0.0033901	0.0309145	LOC105326418/LOC105317506/LOC105319021/LOC105338035/LOC105319364/LOC105324627/LOC105337115/LOC105320773/LOC105342397/LOC105332215/LOC105343260/LOC105325638/LOC105334649/LOC105347688/LOC105348141/LOC105345379/LOC105332844/LOC105347208/LOC105335875/LOC105323092/LOC105347800/LOC117681555/LOC105338614/LOC105335841/LOC105326463/LOC105319573/LOC105319282/Rps20/LOC105331157/LOC105317113/LOC105339029
ko:05166	Human T-cell leukemia virus 1 infection	38	0.00381172	0.0339509	LOC105335326/LOC117687390/LOC105331371/LOC105345162/LOC105326649/LOC105319824/LOC105320855/LOC105333358/LOC105336839/LOC105319044/LOC105322994/LOC105326336/LOC105325768/LOC105330764/LOC105321986/LOC105318842/LOC105337800/LOC117691871/LOC117691883/LOC117691873/LOC105320187/LOC105317516/LOC105325227/LOC105317854/LOC105343948/LOC105318228/LOC105332473/LOC105331482/LOC109621198/LOC105323817/LOC105327…
ko:05167	Kaposi sarcoma-associated herpesvirus infection	44	0.00395516	0.0344279	LOC105323227/LOC105332613/LOC105324242/LOC117687360/LOC117687457/LOC117687458/LOC105328450/LOC105323061/LOC105342397/LOC105319824/LOC105341779/LOC105320855/LOC105327998/LOC105328007/LOC105319978/LOC105333358/LOC105336839/LOC105317802/LOC105334565/LOC105334735/LOC105334733/LOC105334728/LOC105328478/LOC105319044/LOC105318237/LOC105330764/LOC105318726/LOC105331599/LOC117692646/LOC117692744/LOC105335…
ko:04620	Toll-like receptor signaling pathway	30	0.00410404	0.03493	LOC105332613/LOC105344652/LOC105323295/LOC105347305/LOC105347306/LOC105323406/LOC105324242/LOC117687360/LOC117687457/LOC117687458/LOC105328450/LOC105323061/LOC105319824/LOC105333358/LOC105328478/LOC105319044/LOC105318237/LOC117691665/LOC117691667/LOC105324446/LOC105318726/LOC105344847/LOC117692646/LOC105344264/LOC117682054/LOC105333841/LOC105341402/LOC105345787/LOC105341654/LOC105325568
ko:04510	Focal adhesion	68	0.00452937	0.0363018	LOC105338083/LOC105330234/LOC105328443/LOC105328556/LOC117687390/LOC105335537/LOC105333107/LOC105342944/LOC105318349/LOC105341297/LOC105328478/LOC105328476/LOC105319101/LOC105341060/LOC105320997/LOC117690125/LOC105325768/LOC105347691/LOC105330764/LOC105342946/LOC105321986/LOC105348033/LOC105328062/LOC105328063/LOC105318842/LOC105345826/LOC105334814/LOC117692266/LOC105320825/LOC105334815/LOC117680…
ko:05142	Chagas disease	28	0.0045774	0.0363018	LOC105338946/LOC105332613/LOC105344652/LOC105323295/LOC105347305/LOC105347306/LOC105323406/LOC105324242/LOC105335187/LOC117687360/LOC117687457/LOC117687458/LOC105328450/LOC105323061/LOC105319824/LOC105333358/LOC105319044/LOC105318237/LOC117691665/LOC117691667/LOC105324446/LOC105318726/LOC117692646/LOC105333243/LOC117682054/LOC105341402/LOC105345787/LOC105341654
ko:00592	alpha-Linolenic acid metabolism	9	0.00465138	0.0363018	LOC105325279/LOC105326807/LOC117692099/LOC105324175/LOC105344317/LOC105344257/LOC105318441/LOC105319409/LOC105331577
ko:05016	Huntington disease	56	0.00468194	0.0363018	LOC105332613/LOC105324776/LOC105333630/LOC105324242/LOC105335199/LOC105335187/LOC117687360/LOC117687457/LOC117687458/LOC105328450/LOC105323061/LOC105326649/LOC105332217/LOC105328144/LOC117680360/LOC105343071/LOC105318237/LOC105336503/LOC105338488/LOC105318726/LOC105331599/LOC117692646/LOC105346116/LOC105338316/LOC105344264/LOC109621198/LOC105331668/LOC105329640/LOC117682054/LOC117682163/LOC105327…
ko:05010	Alzheimer disease	67	0.00473914	0.0363018	LOC105323227/LOC105340512/LOC105332613/LOC105324776/LOC105347325/LOC105342262/LOC105324242/LOC105335187/LOC117687360/LOC117687457/LOC117687458/LOC105328450/LOC105323061/LOC105341779/LOC105320855/LOC105327998/LOC105328007/LOC105319978/LOC105332217/LOC105317802/LOC105334735/LOC105334733/LOC105334728/LOC105319044/LOC105348437/LOC105344588/LOC117690544/LOC117690559/LOC105343071/LOC105318237/LOC105318…
ko:05170	Human immunodeficiency virus 1 infection	48	0.00509366	0.0382524	LOC105323227/LOC105332613/LOC105344652/LOC105323295/LOC105347305/LOC105347306/LOC105323406/LOC105324242/LOC105335187/LOC117687360/LOC117687457/LOC117687458/LOC105328450/LOC105323061/LOC105319824/LOC105341779/LOC105320855/LOC105327998/LOC105328007/LOC105319978/LOC105333358/LOC105317802/LOC105334735/LOC105334733/LOC105334728/LOC105328478/LOC105319044/LOC105332933/LOC105318237/LOC117691665/LOC117691…
ko:04659	Th17 cell differentiation	14	0.00605784	0.0446183	LOC105335326/LOC105331188/LOC105331371/LOC117680291/LOC105345989/LOC105319824/LOC105320855/LOC105333358/LOC105319044/LOC105336942/LOC105331599/LOC105318228/LOC105332473/LOC105341654
ko:05418	Fluid shear stress and atherosclerosis	38	0.00642282	0.0464139	LOC105323227/LOC105330234/LOC105323285/LOC105328443/LOC105328556/LOC117680291/LOC105345989/LOC105341779/LOC105327998/LOC105328007/LOC105319978/LOC105333366/LOC105342944/LOC105317802/LOC105334735/LOC105334733/LOC105334728/LOC105328478/LOC105319044/LOC105347192/LOC105320049/LOC105337533/LOC105345343/LOC105321516/LOC105345634/LOC105329888/LOC105325532/LOC105343381/LOC117683465/LOC105345787/LOC105341…
10‰Vibrio_48h vs. 30‰Vibrio_48h
ko:05014	Amyotrophic lateral sclerosis	96	1.03e-07	2.04e-05	LOC105339979/LOC105341923/LOC105344651/LOC105323261/LOC105319167/LOC105329694/LOC105344104/LOC105338045/LOC117688177/LOC105320967/LOC105335023/LOC105341772/LOC105344371/LOC105322442/LOC105318528/LOC105332067/LOC105322156/LOC105341417/LOC105330724/LOC117680360/LOC105343071/LOC105324755/LOC105323833/LOC105336919/LOC117691171/LOC105334064/LOC105330782/LOC105337064/LOC117691421/LOC105343324/LOC105340…
ko:03050	Proteasome	20	1.04e-07	2.04e-05	LOC105339979/LOC105319167/LOC105338045/LOC117688177/LOC105320967/LOC105322442/LOC105318528/LOC105336919/LOC117691171/LOC105332852/LOC105318105/LOC105337951/LOC105324879/LOC105343419/LOC105342563/LOC105346045/LOC105328897/LOC105329473/LOC105346718/LOC105341026
ko:00680	Methane metabolism	11	1.52e-05	0.0017965	LOC105330927/LOC105325247/LOC105347640/LOC105338629/LOC105331916/LOC105334471/LOC105337408/LOC105318496/LOC105333843/LOC105336470/LOC105338126
ko:05012	Parkinson disease	72	1.83e-05	0.0017965	LOC105339979/LOC105344651/LOC105337339/LOC105323261/LOC105319167/LOC105338045/LOC117688177/LOC105320967/LOC105341783/LOC105341779/LOC105322442/LOC105327997/LOC105328000/LOC105328004/LOC117688905/LOC105318528/LOC105332067/LOC105317802/LOC105322084/LOC105322085/LOC105341417/LOC105330724/LOC105347192/LOC105347711/LOC105343071/LOC105324755/LOC105323833/LOC105336919/LOC117691171/LOC105319312/LOC105343…
ko:03051	Proteasome	23	3.05e-05	0.00239729	LOC105339979/LOC105319167/LOC105338045/LOC117688177/LOC105320967/LOC105335023/LOC105322442/LOC105318528/LOC105336919/LOC117691171/LOC105332852/LOC105318105/LOC105337951/LOC105324879/LOC105343419/LOC105334234/LOC105342563/LOC105346045/LOC105328897/LOC105348305/LOC105329473/LOC105346718/LOC105341026
ko:05016	Huntington disease	73	4.78e-05	0.00313039	LOC105339979/LOC105332613/LOC105344651/LOC105319167/LOC105338045/LOC117688177/LOC105320967/LOC105344371/LOC105322442/LOC105318528/LOC105332067/LOC105341417/LOC105343014/LOC105330724/LOC117680360/LOC105343071/LOC105324755/LOC105323833/LOC105336919/LOC117691171/LOC105330782/LOC117691421/LOC105343324/LOC105319312/LOC105343974/LOC105344113/LOC105332852/LOC105325343/LOC117692646/LOC105346116/LOC105343…
ko:05230	Central carbon metabolism in cancer	23	6.14e-05	0.00342536	LOC105330227/LOC105337605/LOC105330927/LOC105336445/LOC105320394/LOC105339544/LOC105347640/LOC105317783/LOC105346675/LOC105320187/LOC105319318/LOC105330801/Egfr/LOC105321226/LOC105324995/LOC105327291/LOC105336525/LOC105317737/LOC105342559/G6pd/LOC105347148/LOC117684137/LOC105337948
ko:05020	Prion disease	62	6.97e-05	0.00342536	LOC105339979/LOC105344651/LOC105323261/LOC105319167/LOC105338045/LOC117688177/LOC105320967/LOC105322442/LOC105335343/LOC105318528/LOC105332067/LOC105341417/LOC117690058/LOC105330724/LOC105343071/LOC105324755/LOC105323833/LOC105336919/LOC117691171/LOC105319312/LOC105343974/LOC105344113/LOC105332852/LOC105325343/LOC117692646/LOC105346116/LOC105318105/LOC105337951/LOC109617112/LOC105340141/LOC105324…
ko:04141	Protein processing in endoplasmic reticulum	39	8.99e-05	0.00392772	LOC105341388/LOC105337540/LOC105329908/LOC105318855/LOC105323261/LOC105333050/LOC105324257/LOC117682785/LOC105325513/LOC105337929/LOC105335023/LOC105328488/LOC105320209/LOC105329338/LOC105330898/LOC105347543/LOC105336925/LOC105337070/LOC105328230/LOC105318722/LOC105329246/LOC105346120/LOC105348739/LOC105344264/LOC105326395/LOC105344505/LOC105339435/LOC105332371/LOC105334234/LOC105342515/LOC105344…
ko:04064	NF-kappa B signaling pathway	39	0.000176693	0.00694403	LOC105347308/LOC105323406/LOC105319824/LOC105328993/LOC105329202/LOC105347244/LOC105318274/LOC105321986/LOC105348033/LOC105328062/LOC105328063/LOC105318842/LOC117691812/LOC105345826/LOC105334814/LOC117692005/LOC117692266/LOC105323879/LOC105320825/LOC117692259/LOC105334815/LOC117692263/LOC117680358/LOC105332528/LOC105323696/LOC117692600/LOC105321100/LOC117692409/LOC105323765/LOC105333872/LOC105344…
ko:00030	Pentose phosphate pathway	12	0.000252005	0.00900346	LOC105331731/LOC105330927/LOC105317439/LOC105335180/LOC105332291/LOC105345317/LOC105320092/LOC105325277/LOC105328534/G6pd/LOC105330682/LOC105338126
ko:05202	Transcriptional misregulation in cancer	49	0.000506193	0.0165778	LOC105317556/LOC105332225/LOC105328993/LOC105329524/LOC105339941/LOC105336942/LOC105318274/LOC105348033/LOC105328062/LOC105328063/LOC105345826/LOC105334814/LOC117692005/LOC117692266/LOC105323879/LOC105320825/LOC117692259/LOC105334815/LOC117692263/LOC117680358/LOC105332528/LOC105323696/LOC105343487/LOC105348577/LOC117692398/LOC105327122/LOC105333872/LOC105345433/LOC105334369/LOC105317854/LOC105320…
ko:03320	PPAR signaling pathway	23	0.000644023	0.0193406	LOC105340526/LOC105330585/LOC105339789/LOC105348543/LOC105319102/LOC105332814/LOC105337061/LOC105326180/LOC117692307/LOC105346613/LOC105318664/LOC105341437/LOC105341423/LOC117680300/LOC105321895/LOC105335842/LOC105319211/LOC105333323/LOC105319875/LOC117680446/LOC105346129/LOC105335417/LOC105328130
ko:00980	Metabolism of xenobiotics by cytochrome P450	20	0.000771205	0.0193406	LOC105348587/LOC105323979/LOC105318598/LOC105339932/LOC105331505/LOC117690542/LOC105334514/LOC105348415/LOC105347019/LOC105332907/LOC105344603/LOC105337535/LOC105325336/LOC105342120/LOC105318451/LOC117680535/LOC105348863/LOC105336470/LOC105335491/LOC105338130
ko:05010	Alzheimer disease	81	0.000773577	0.0193406	LOC105340512/LOC105348704/LOC105339979/LOC105332613/LOC105344651/LOC105319167/LOC105346358/LOC105338045/LOC117688177/LOC105320967/LOC105341783/LOC105341779/LOC105344371/LOC105322442/LOC105327997/LOC105328000/LOC105328004/LOC117688905/LOC105318528/LOC105332067/LOC105317802/LOC105322084/LOC105322085/LOC105341417/LOC105330724/LOC105341513/LOC105343071/LOC105324755/LOC105323833/LOC105336919/LOC117691…
ko:04140	Autophagy - animal	32	0.000788723	0.0193406	LOC105341563/LOC105329694/LOC117686977/LOC105331753/LOC105344371/LOC105339544/LOC105340989/LOC105328079/LOC105338718/LOC105322496/LOC105334651/LOC105337064/LOC105340553/LOC105331926/LOC105335602/LOC105324844/LOC105325209/LOC105321837/LOC105343707/LOC105337299/LOC105336615/LOC105327465/LOC105342150/LOC105345000/LOC105327612/LOC105333841/LOC105325397/LOC105343381/LOC117683464/LOC105318403/LOC105345…
ko:00071	Fatty acid degradation	18	0.000836614	0.0193406	LOC105320064/LOC105330585/LOC105339789/LOC105340978/LOC105319102/LOC105329925/LOC105333812/LOC105328600/LOC105321895/LOC105332463/LOC105333323/LOC105326193/LOC105319875/LOC105342066/LOC105342065/LOC105348652/LOC105336470/LOC105328130
ko:00830	Retinol metabolism	19	0.000977185	0.019454	LOC105340526/LOC105331505/LOC117690492/LOC105331511/LOC117690542/LOC105334514/LOC105348415/LOC105347019/LOC105332814/LOC105343038/LOC105326180/LOC117692307/LOC105346613/LOC105323007/LOC105339597/LOC105348863/LOC105336470/LOC105335491/LOC105332789
ko:04212	Longevity regulating pathway - worm	27	0.000996681	0.019454	LOC105323979/LOC105318598/LOC105326756/LOC105321519/LOC105320846/LOC105327492/LOC105319280/LOC105339544/LOC105332907/LOC105328926/LOC105330196/LOC105337535/LOC105318783/LOC105331926/LOC105337897/LOC105324844/LOC105343707/LOC105342120/LOC105340983/LOC105318451/LOC117683043/LOC105337992/LOC105324651/LOC117680446/LOC105346129/LOC105335417/LOC105338130
ko:01524	Platinum drug resistance	47	0.00103394	0.019454	LOC105332613/LOC105323979/LOC105318598/LOC105328993/LOC105332907/LOC105318274/LOC105321986/LOC105348033/LOC105328062/LOC105328063/LOC105318842/LOC117691812/LOC105337535/LOC105345826/LOC105334814/LOC117692005/LOC117692266/LOC105323879/LOC105320825/LOC117692259/LOC105334815/LOC117692263/LOC117680358/LOC105332528/LOC105323696/LOC105343974/LOC105325343/LOC117692646/LOC105318659/LOC105318660/LOC105342…
ko:00190	Oxidative phosphorylation	21	0.00103953	0.019454	LOC105344651/LOC105332067/LOC105341417/LOC105324516/LOC105324755/LOC105323833/LOC105319312/LOC105344113/LOC105346116/LOC105340141/LOC105319696/LOC105338985/LOC105340173/LOC105325560/LOC105319097/LOC105345750/LOC105318401/LOC105345448/LOC105329817/LOC105331743/LOC105347858
ko:04668	TNF signaling pathway	45	0.00118354	0.0211422	LOC105332613/LOC109618706/LOC105319824/LOC105332128/LOC105328993/LOC105347244/LOC105318274/LOC105348033/LOC105328062/LOC105328063/LOC105345826/LOC105334814/LOC117692005/LOC117692266/LOC105323879/LOC105320825/LOC117692259/LOC105334815/LOC117692263/LOC117680358/LOC105332528/LOC105323696/LOC105343974/LOC105325343/LOC117692646/LOC105337775/LOC105344314/LOC105348770/LOC105333872/LOC109617112/LOC105344…
ko:00410	beta-Alanine metabolism	13	0.00129785	0.0217698	LOC105342027/LOC105330585/LOC105325222/LOC105339789/LOC105339316/LOC105321584/LOC105324334/LOC105346080/LOC105317679/LOC105326193/LOC105342066/LOC105335508/LOC105340590
ko:00280	Valine, leucine and isoleucine degradation	16	0.00132946	0.0217698	LOC105326858/LOC105320064/LOC105329204/LOC105330479/LOC105345600/LOC105321895/LOC105349048/LOC105319285/LOC105326193/LOC105319875/LOC105318507/LOC105342066/LOC105342065/LOC105338806/LOC105335508/LOC105348652
ko:00710	Carbon fixation in photosynthetic organisms	8	0.00145348	0.0228487	LOC105340512/LOC105331731/LOC105337061/LOC105347662/LOC105333137/LOC105322313/LOC105328534/LOC105338126
ko:04612	Antigen processing and presentation	12	0.00262459	0.0396716	LOC105323261/LOC117686977/LOC105331753/LOC105319353/LOC105334651/LOC105344505/LOC105334234/LOC105348305/Crt/LOC105345948/LOC105345949/LOC105342835
ko:00330	Arginine and proline metabolism	21	0.00314514	0.0445273	LOC105342027/LOC105331115/LOC105346272/LOC105347178/LOC105348527/LOC105328238/LOC105339316/LOC105344283/LOC105320161/LOC117692574/LOC117692575/LOC105347830/LOC105322950/LOC105324334/LOC105346080/LOC105317679/LOC105332360/LOC105322977/LOC117683202/LOC105326193/LOC105321028
ko:05017	Spinocerebellar ataxia	29	0.00325161	0.0445273	LOC105339979/LOC105319167/LOC117681556/LOC105338045/LOC117688177/LOC105320967/LOC105344371/LOC105322442/LOC105318528/LOC105343014/LOC105336919/LOC117691171/LOC105317579/LOC105332852/LOC105343707/LOC105318105/LOC105337951/LOC105342150/LOC105344264/LOC105324879/LOC105343419/LOC105332371/LOC105342563/LOC105346045/LOC105328897/LOC105329473/LOC105346718/LOC105318403/LOC105341026
ko:05204	Chemical carcinogenesis	22	0.00328573	0.0445273	LOC105348587/LOC105323979/LOC105325286/LOC105318598/LOC105339932/LOC105331505/LOC105340599/LOC117690542/LOC105334514/LOC105348415/LOC105347019/LOC105332907/LOC105337535/LOC105325336/LOC105342120/LOC105318451/LOC117680535/LOC105341467/LOC105348863/LOC105336470/LOC105335491/LOC105338130
ko:05222	Small cell lung cancer	47	0.00381231	0.0499413	LOC105319824/LOC105341060/LOC105328993/LOC105318274/LOC105321986/LOC105348033/LOC105328062/LOC105328063/LOC105318842/LOC117691812/LOC105345826/LOC105334814/LOC117692005/LOC117692266/LOC105323879/LOC105320825/LOC117692259/LOC105334815/LOC117692263/LOC117680358/LOC105332528/LOC105323696/LOC105321721/LOC105343974/LOC105325343/LOC117692646/LOC105322950/LOC105333872/LOC109617112/LOC105344264/LOC105317…
